# Supplementary material for: Construction and efficacy evaluation of a model for early diagnosis of pediatric sepsis based on LASSO-logistic regression
Source: Front Pediatr. 2025 Aug 26;13:1624278. doi: 10.3389/fped.2025.1624278 (PMC12417422; doi:10.3389/fped.2025.1624278)
Supplement: Supplementary file 1 [file Datasheet1.zip › Data.xlsx]

## Sheet: Sheet1
Group	Number	ID	Time	sex	nation	age	age-group	Weight	dystrophy	site	R	R-group	HR	HR-group	T	T-group	ABP	ABP-group	DBP	DBP-group	PP	MAP	Lac	Lac-group	WBC	W-group	L	N	IM	Hb	PLT	PLT-group	ALB	ALT	AST	TBIL	Glu	Glu-group	Na	Na-group	K	K-group	P	P-group	Ca	Ca-group	Mg	Mg-group	Cr
1	1	829259	2022.5	2	2	9	1	8	0	2	45	2	146	2	38.6	4	81	0	49	0	32	59.6667	2.56	1	32.74	3	11.3	82.8	3.2	94.1	414	0	36.3	7322	16708	11.3	4.44	2	135	2	4.5	2	0.75	1	2.03	1	1	2	92
1	2	828349	2022.5	2	1	5	1	7.5	0	2	56	2	189	3	39.3	4	83	0	38	1	45	53	4.12	1	6.77	2	75	11	0	144	21	1	41.5	158.3	441.1	26.9	10.79	3	128.1	1	4.7	2	2.24	2	2.42	2	0.9	2	50
1	3	783812	2021.9	1	1	96	3	25	1	1	43	3	142	3	39.2	4	80	1	46	1	34	57.3333	6.44	2	38.47	3	42	59.9	6.5	79	24	1	31.3	59.1	174.8	12.4	5.38	2	126.6	1	4.58	2	2.21	3	1.63	1	0.86	2	77
1	4	760307	2022.5	2	1	12	1	9.4	0	1	36	2	207	3	39.7	4	82	0	38	1	44	52.6667	8.41	2	3.43	1	81	11.4	0.9	105	291	0	35	129.8	188.6	4.7	7.2	3	137	2	4.52	2	0.95	1	2.14	2	0.77	2	49
1	5	821103	2022.5	1	1	108	3	20	1	2	31	2	129	3	36.3	2	104	0	46	1	58	65.3333	8.10	2	15.14	3	9.3	91.9	15.6	133	150	0	35.7	26.2	64.7	6.5	17	3	134	1	2.7	1	0.88	1	2.17	2	0.86	2	136
1	6	812677	2022.2	1	1	2	1	6	0	1	55	2	198	3	36.3	2	74	1	45	0	29	54.6667	7.89	2	5.59	2	50.1	48.7	6.5	102	85	1	36	262.7	320.8	10	1.6	1	134.2	1	5.22	2	2.11	2	2.22	2	0.84	2	63
1	7	757104	2021.4	1	1	1	1	2.6	1	3	54	2	144	2	36.5	2	83	0	41	0	42	55	6.67	2	10.1	2	72.3	29.6	0.2	89	617	0	40.9	21.4	30.3	7.9	4	2	132.7	1	4.21	2	1.54	1	2.48	2	0.95	2	22
1	8	662086	2019.1	1	1	24	2	9	0	4	25	2	169	3	38.5	3	120	0	67	0	53	84.6667	0.3	1	9.54	2	47.9	54.2	0.5	110	394	0	51.2	11.7	25	6.2	4.35	2	139	2	4.77	2	1.8	2	2.46	2	0.89	2	11
1	9	622023	2019.11	1	1	8	1	8	0	1	63	3	157	2	37.7	3	92	0	60	0	32	70.6667	4.8	1	13.84	2	39	59.4	1	101	299	0	40.9	1273	2546	11.2	11.36	3	136	2	5.34	2	2.38	3	2.48	2	0.76	2	50
1	10	900514	2023.5	1	1	1	1	4.4	0	1	51	2	186	3	38.3	3	78	1	42	0	36	54	4.3	1	1.43	1	33.4	64.2	0	76	42	1	31.5	16.4	32.7	7.5	5.24	2	134	1	4.12	1	1.72	2	2.39	2	0.81	2	23
1	11	882161	2023.3	2	1	72	3	28	0	2	46	3	193	3	40.7	4	112	0	50	1	62	70.6667	13.16	3	3.35	1	36.1	62.6	2.45	153	221	0	28.2	40.6	35	6.8	10.6	3	132	1	3.12	1	0.43	1	2.14	2	0.77	2	58
1	12	887978	2023.3	1	1	6	1	6.7	0	3	35	2	170	2	37.3	2	64	1	48	0	16	53.3333	1.82	1	4.4	2	25.9	72.2	3.6	75	67	1	33.6	15.8	78.2	11.8	2.34	1	134	1	2.73	1	0.69	1	2.27	2	0.94	2	20
1	13	755302	2021.4	1	1	2	1	6.5	0	1	52	2	142	2	37.8	3	78	1	42	0	36	54	22.6	3	31.47	3	77.1	21.2	0.2	78	53	1	37.6	26.8	65.2	21.7	3.26	1	140	2	3.96	1	0.83	1	2.4	2	0.91	2	37
1	14	810356	2022.2	1	1	60	3	17.5	1	2	41	3	146	3	38.2	3	108	0	71	0	37	83.3333	5.15	2	4.72	2	19.8	78.2	1.5	114	72	1	28.7	37.1	182.2	5.5	19.43	3	115	1	6.53	3	2.31	3	1.8	1	2.29	3	137
1	15	771953	2021.7	1	1	108	3	19.9	0	5	27	2	144	3	37	2	108	0	51	1	57	70	12.25	3	12.33	3	4.9	94.8	2.6	87	46	1	24	12.5	17.8	68.6	3.56	2	140	2	2.18	1	0.43	1	1.76	1	0.83	2	32
1	16	705080	2020.6	2	1	6	1	7.6	0	3	32	2	100	2	38.4	3	83	0	50	0	33	61	3.8	1	12.55	2	11.6	87.9	6.8	139	279	0	36.4	13.7	29.9	8.5	6.85	3	137	2	4.34	2	1.09	1	2.23	2	0.96	2	22
1	17	825839	2022.5	2	1	24	2	12	0	3	36	2	178	3	35.2	1	40	1	21	1	19	27.3333	1.22	1	16.52	3	2.8	93.4	0.53	133	227	0	45.6	5.6	18.6	21	2.99	1	130	1	3.58	1	1.36	1	2.34	2	0.74	1	35
1	18	790873	2021.11	1	2	24	2	12.4	0	1	38	2	146	2	38.2	3	108	0	71	0	37	83.3333	1.8	1	11.85	2	6.8	74.5	0.3	124	197	0	38	9.8	12.8	6.2	4.77	2	140	2	3.24	1	0.78	1	2.06	1	0.78	2	51
1	19	682564	2020.6	1	1	4	1	5.4	1	1	47	2	160	2	38.2	3	87	0	44	0	43	58.3333	5.82	2	9.37	2	33.2	65.5	0.4	93	138	0	31.8	811.6	1680.4	8.9	7.78	3	134	1	4.93	2	1.62	2	2.09	1	0.9	2	32
1	20	717335	2021.1	1	1	3	1	3.5	1	2	57	2	160	2	36.5	2	68	1	40	0	28	49.3333	4.51	1	7.79	2	74.1	23.7	0.1	128	149	0	38.4	19	41.8	37	5.23	2	140	2	4.73	2	1.92	2	1.17	1	0.77	2	59
1	21	415289	2016.1	2	1	36	2	13.5	1	1	46	3	200	3	38.9	4	82	1	61	0	21	68	0.6	1	22.58	3	8.3	85.2	1.03	99	340	0	30.1	10.1	16.9	3.1	4.87	2	132	1	4.58	2	1.07	1	2.21	2	0.8	2	7
1	22	408717	2015.12	2	1	5	1	8	0	4	36	2	169	2	37.3	2	94	0	63	0	31	73.3333	5.7	2	10.04	2	86.5	12.1	0.1	130	570	0	35.9	9	37	7.4	4.21	2	124	1	5.13	2	1.78	2	1.95	1	0.86	2	112
1	23	541961	2018.1	1	2	2	1	4	0	3	38	2	172	2	37.5	3	68	1	32	1	36	44	5.3	2	3.09	1	60.1	38.3	3.4	119	118	0	25.9	9.5	22.1	5.8	3.57	2	148	2	4.74	2	1.9	2	2.17	2	0.95	2	79
1	24	542030	2018.1	2	1	10	1	8.5	0	1	26	1	154	2	37.3	2	86	0	42	0	44	56.6667	8	2	5.96	2	16.5	82.9	3.8	100	75	1	33.8	15.1	165.9	25.3	4.74	2	131	1	4.62	2	0.93	1	2.24	2	0.91	2	56
1	25	572585	2018.6	1	2	84	3	22	0	5	29	2	103	2	38	3	84	1	30	1	54	48	2	1	19.07	3	9.3	89.2	17.4	95	109	0	21.1	32.8	75.9	9.3	5.03	2	131	1	3.58	1	0.6	1	1.6	1	0.8	2	241
1	26	540823	2017.12	2	1	5	1	5	0	2	47	2	132	2	36.7	2	80	0	49	0	31	59.3333	4.3	1	17.14	3	27.1	70.9	3.1	158	815	0	49.1	468.8	242.5	6	4.63	2	134	1	5.67	2	2.82	3	2.75	2	1.19	3	51
1	27	629324	2019.5	1	1	24	2	13	0	3	55	3	164	3	38.9	4	80	1	48	1	32	58.6667	0.6	1	5.95	2	17.8	74.7	0.5	129	383	0	40.5	14.8	32.8	31.2	6.97	3	138	2	3.78	1	0.75	1	2	1	0.7	1	11
1	28	365758	2014.12	2	1	84	3	21	0	3	46	3	148	3	40.5	4	105	0	57	1	48	73	1.5	1	24.37	3	6.8	92.4	0.5	121	191	0	39.6	12.3	45.5	17.2	4.94	2	128	1	3.2	1	0.62	1	2.17	2	0.8	2	36
1	29	502977	2017.8	1	1	2	1	5	0	4	45	2	123	2	38.4	3	80	0	55	0	25	63.3333	6.24	2	3.58	1	57.6	41	0.1	90	35	1	39.1	80.4	115.1	24.8	2.3	1	135	2	4.09	1	1.53	1	2.29	2	0.95	2	10
1	30	507674	2017.9	2	1	1	1	4.6	0	4	47	2	145	2	36.7	2	104	0	78	0	26	86.6667	9.6	2	44.35	3	27.1	71.5	8.3	75	659	0	28.1	46.2	45.2	7.5	6.06	3	105	1	8.72	3	5.65	3	1.85	1	1.33	3	498
1	31	668305	2019.11	1	2	6	1	8	0	3	65	3	205	3	39.9	4	73	1	45	0	28	54.3333	4.57	1	26.49	3	36.3	61.4	4.9	137	353	0	44.6	38	229.7	2.8	4.91	2	156	3	3.72	1	2.25	2	1.88	1	1.23	3	133
1	32	823448	2022.5	2	1	6	1	4.5	1	1	64	3	157	2	37.2	2	68	1	45	0	23	52.6667	9.82	2	14.83	3	29.9	68.5	5	105	53	1	34.8	9277	15949	12	2	1	149	2	4	1	2	2	1	1	1	2	74
1	33	829942	2022.6	2	1	72	3	21	0	1	54	3	140	3	37.6	3	88	1	39	1	49	55.3333	1.8	1	7.31	2	17.2	81.7	6.3	124	241	0	43.9	13	43.9	15	15.12	3	138	2	4	2	1	1	3	3	1	2	36
1	34	865692	2022.12	1	1	17	2	11	0	1	43	3	183	3	38.8	4	138	0	76	0	62	96.6667	1.38	1	11.05	2	75	16.7	1.03	101	646	0	36.2	29.3	31.6	2.9	6	2	138	2	5.34	2	1.94	2	2.57	2	0.77	2	27
1	35	888243	2023.3	1	1	10	1	10	0	3	45	2	188	3	39	4	111	0	67	0	44	81.6667	1.84	1	12.61	2	15.2	84	4.5	84	16	1	41.9	15.8	30.4	41	10.24	3	136	2	3.43	1	0.71	1	2.33	2	1	2	33
1	36	839250	2022.7	2	1	7	1	4.7	1	2	32	2	80	1	35.6	1	56	1	35	1	21	42	12	3	8.71	2	23.7	75.8	2.3	53	318	0	19.1	11.9	38.8	10.2	12.18	3	165	3	1.8	1	0.53	1	1.87	1	0.93	2	121
1	37	879494	2023.2	1	2	60	3	15.5	0	5	34	2	187	3	37.9	3	52	1	27	1	25	35.3333	9.6	2	10.37	2	5.5	94.1	0.3	133	109	0	39	3911.9	7318.6	13.3	4.68	2	134	1	4.43	2	2.34	3	2.13	2	0.93	2	46
1	38	612683	2019.2	1	1	84	3	8.7	1	1	23	2	129	3	37.5	3	94	1	52	1	42	66	10.91	2	12.44	3	35.4	63.7	2.9	101	28	1	23.6	1551.8	2650.1	5.1	7.64	3	155	3	3.36	1	2.83	3	2.03	1	1.26	3	193
1	39	351730	2014.9	1	1	36	2	15	0	3	34	2	110	2	36.3	2	101	0	61	0	40	74.3333	1.3	1	17.97	3	38.5	58.6	2.5	96	32	1	33.2	19.5	49.4	16	3.53	2	132	1	3.28	1	1.9	2	2.13	2	0.79	2	34
1	40	906467	2023.7	1	1	144	3	54	0	1	42	3	130	3	38.9	4	101	0	59	1	42	73	3.6	1	14.05	3	12.4	86.1	4.78	102	269	0	37.5	13.1	17.7	12.2	9.3	3	133	1	4.23	2	0.72	1	2.44	2	0.79	2	27
1	41	921573	2023.8	2	1	135	3	35	0	2	34	2	114	3	37.8	3	52	1	35	1	17	40.6667	1.7	1	1.54	1	30.7	68	3.86	75	109	0	34.8	101	323	9.1	5.2	2	127	1	3.58	1	1.18	1	1.57	1	1.01	2	264
1	42	885099	2023.3	2	1	18	2	10	1	3	32	2	142	2	39.6	4	99	0	69	0	30	79	3.76	1	19.05	3	16.1	74.2	0.8	75	538	0	33.4	34.5	65.1	25.7	5.15	2	136	2	5.56	2	1.41	2	2.29	2	0.83	2	29
1	43	918357	2023.7	1	2	4	1	6.1	0	1	34	2	181	3	38.1	3	75	1	50	0	25	58.3333	3.17	1	11.8	2	30.2	68.9	4.84	99	256	0	37.7	119.6	231.7	4.7	11.6	3	155	3	4.89	2	2.17	2	0.79	1	0.94	2	257
1	44	933427	2023.1	1	1	21	2	13	0	3	27	2	142	2	39.2	4	98	0	55	1	43	69.3333	0.73	1	7.83	2	43.1	52.4	1.2	122	295	0	42.7	71.7	57	5.9	4.73	2	136	2	4.93	2	1.17	1	2.32	2	0.77	2	16
1	45	946848	2023.11	1	1	19	2	10	1	1	22	1	170	3	39	4	67	1	49	1	18	55	1.6	1	13.38	2	4.6	91.3	0.3	124	264	0	48.5	7.1	17.1	12.3	5.36	2	139	2	4.57	2	1.07	1	2.48	2	0.92	2	72
1	46	948745	2023.12	1	2	72	3	35	0	3	38	3	150	3	39	4	82	1	54	1	28	63.3333	7.8	2	14	3	3.1	96.6	1.6	98	45	1	25	94	146	21.9	5.4	2	130	1	3.58	1	1.47	2	1.78	1	0.76	2	315
1	47	953111	2023.12	1	2	18	2	9.3	1	2	45	3	135	2	39.1	4	90	0	49	1	41	62.6667	7.4	2	2.53	1	31.3	61.4	1.2	132	21	1	42.5	13	38.5	11.8	6.19	3	135	2	3.93	1	1.42	2	2.69	2	0.84	2	25
1	48	951901	2023.11	2	2	5	1	5.5	1	3	35	2	144	2	39	4	70	1	49	0	21	56	10.7	2	23	3	16.3	81	2.8	90	40	1	33	162	417	33.4	6	2	129	1	3.8	1	2.27	2	1.07	1	0.78	2	124
1	49	951902	2023.12	1	1	42	3	15.5	0	3	23	2	119	3	39.1	4	104	0	66	1	38	78.6667	5.6	2	16	3	10.8	88.2	2.9	107	139	0	30	10	21.3	7.7	5.2	2	136	2	3.5	1	1.01	1	2.33	2	0.78	2	22
1	50	926273	2023.9	1	1	31	2	14	0	1	58	3	157	2	37.5	3	102	0	62	0	40	75.3333	6.04	2	21.6	3	5.3	88.1	0.1	116	221	0	42.2	7	20.4	8.1	3.57	2	138	2	4.52	2	1.09	1	2.33	2	0.98	2	26
1	51	926844	2023.9	1	2	53	3	17	0	3	47	3	102	2	35.7	1	99	1	68	1	31	78.3333	0.7	1	8.22	2	12.6	85.9	4.64	139	300	0	40	14.6	29.2	10.2	7	3	135	2	3.83	2	1.26	1	2.12	2	0.82	2	23
1	52	901878	2023.5	2	2	104	3	25	1	3	31	2	100	2	37.9	3	116	0	88	0	28	97.3333	0.6	1	14.43	3	17.9	79.6	13.65	110	602	0	34.3	34.7	20.3	9.8	5.5	2	136	2	4.07	2	1.09	1	2.34	2	2.47	3	34
1	53	908303	2023.6	1	1	180	3	61	0	3	21	2	128	3	37.6	3	138	0	70	0	68	92.6667	1.2	1	6.85	2	33.5	66	10.03	132	190	0	41.6	35.7	18.4	11.3	5	2	134	1	4.32	2	1.64	2	2.49	2	1.05	3	29
1	54	909969	2023.6	2	2	18	2	11	0	2	27	2	138	2	39.9	4	68	1	45	1	23	52.6667	1.3	1	6.07	2	46	43.4	0.4	96	472	0	46.2	21	34.4	9.4	4.12	2	137	2	4.2	2	0.86	1	2.59	2	1.01	2	22
1	55	819535	2022.6	2	1	2	1	3.1	0	3	37	2	189	3	38.7	4	84	0	47	1	37	59.3333	4.69	1	3.04	1	37.8	58.1	4.6	100	286	0	27.1	16.9	70.5	114	7.32	3	130	1	4.19	1	2.27	2	1.76	1	0.63	1	14
1	56	751650	2021.3	2	1	84	3	24	0	5	34	2	170	3	39.5	4	90	1	50	1	40	63.3333	2.59	1	6.96	2	13.2	85.9	3.2	96	57	1	33.3	39.6	87.2	5.9	7.24	3	126	1	2.7	1	0.86	1	1.88	1	0.85	2	73
1	57	759551	2021.5	2	2	24	2	13	0	1	26	2	100	2	37	2	128	0	66	0	62	86.6667	12.4	3	14	2	30.3	68.9	2.4	73	56	1	30	29	180	10.5	2.14	1	136	2	3.08	1	1.02	1	1.35	1	0.99	2	45
1	58	450458	2016.8	1	1	72	3	20	0	3	34	2	139	3	39.6	4	100	0	48	1	52	65.3333	1	1	4.19	1	21.8	76.8	3.8	125	141	0	35.4	30	90	6.2	4.45	2	130.7	1	5.3	3	0.63	1	2.02	1	0.93	2	36
1	59	722764	2020.1	1	1	15	2	10.8	0	3	47	3	176	3	37.8	3	86	1	49	1	37	61.3333	2.44	1	12.37	2	37.1	47	0	108	83	1	44	13.4	21.3	43.1	5.68	2	137	2	4.97	2	2.08	3	2.85	3	0.86	2	21
1	60	789629	2022.9	1	1	10	1	3.5	0	3	48	2	187	3	38.9	4	93	0	64	0	29	73.6667	4.35	1	18.99	3	52.5	44	18	77	287	0	31	26.8	65.6	5.3	2.2	1	141	2	4	1	1	1	2	1	1	2	20
1	61	801031	2022.1	2	2	96	3	28	0	3	43	3	81	2	36.7	2	97	1	65	1	32	75.6667	4.12	1	3.34	1	44.8	53.9	0.9	98	55	1	33.8	217.9	642.7	71.5	5.91	2	104	1	3.33	1	2.6	3	2.06	1	0.8	2	31
1	62	720719	2020.9	2	1	15	2	10	0	3	24	2	204	3	38.4	3	115	0	79	0	36	91	0.95	1	16	3	34.1	50.5	0.67	119	309	0	39	19.7	36.6	7.6	4.67	2	138	2	4.2	2	1.48	2	2.46	2	0.91	2	16
1	63	721544	2020.9	2	2	144	3	25	0	3	35	2	145	3	37	2	108	0	88	0	20	94.6667	5.19	2	10.69	2	12.1	87.4	0.8	78	7	1	32.6	87.3	375.4	133.2	3.8	2	130	1	3.05	1	1.34	2	1.63	1	0.9	2	104
1	64	704773	2020.6	1	1	1	1	3.5	0	2	46	2	142	2	37	2	47	1	37	1	10	40.3333	5.1	2	9.65	2	38.3	61	4.4	129	21	1	18	9.3	43.4	101	9.31	3	136	2	3.94	1	1.06	1	1.97	1	0.85	2	49
1	65	680232	2020.1	1	1	36	2	10.8	1	1	57	3	142	2	37.4	3	107	0	62	0	45	77	1.86	1	11.76	2	15.7	76	0.2	107	37	1	41.5	29.8	35.7	16	3.43	2	135	2	4.41	2	1.66	2	2.04	1	0.92	2	25
1	66	429892	2016.4	1	1	144	3	30	0	3	45	3	89	2	36.8	2	120	0	55	1	65	76.6667	1.2	1	5.55	2	51	47	0.5	129	346	0	40.7	67	50	7.1	4.74	2	128.5	1	4.4	2	2.19	3	2.38	2	1.3	3	38
1	67	410558	2015.12	1	1	12	1	12.1	0	3	47	2	112	2	37.4	3	94	0	57	1	37	69.3333	1.9	1	4.34	1	46.9	50	3.7	101	11	1	34.9	15	29	14.5	3.11	1	141.3	2	4	1	1.37	1	2.17	2	0.99	2	35
1	68	655028	2019.9	1	1	33	2	12	0	3	57	3	96	2	35.7	1	105	0	72	0	33	83	1.28	1	4.82	2	25.9	72.9	1.65	129	156	0	33.8	8061	15570	7.3	7.7	3	133	1	3.95	2	1.02	1	2.21	2	0.96	2	46
1	69	549219	2018.3	1	2	2	1	1.8	1	2	53	2	165	2	36.8	2	85	0	45	0	40	58.3333	1.94	1	9.83	2	16	78.7	0.7	179	325	0	33.5	6	31.4	99	5.18	2	141	2	4.58	2	1.8	2	2.17	2	0.84	2	83
1	70	622544	2019.3	1	1	96	3	33	0	1	26	2	139	3	36.9	2	71	1	35	1	36	47	2.52	1	0.46	1	67.4	28.2	2.2	128	6	1	16.2	94.6	458.3	15.8	6.08	3	133	1	3.47	1	1.72	2	1.67	1	0.72	1	87
1	71	350649	2014.9	1	1	1	1	3.7	0	2	47	2	168	2	35.4	1	75	1	39	1	36	51	7.9	2	1.88	1	26.3	62.2	3.6	58	12	1	33.4	43.7	76.9	240.1	0.66	1	126	1	6.35	3	2.85	3	2.13	2	1.23	3	34
1	72	417414	2016.1	2	1	48	3	14	0	3	55	3	160	3	39.3	4	114	0	67	1	47	82.6667	0.7	1	10.54	2	22.5	75.9	0.5	94	90	1	48.5	11	21.7	10.2	3.95	2	130	1	4.31	2	1.84	2	2.3	2	0.83	2	30
1	73	545342	2018.1	2	1	24	2	13.9	0	3	43	3	78	2	38.1	3	115	0	60	0	55	78.3333	2.87	1	20.99	3	10.3	89	1	68	26	1	22.8	6288	20287	9	3.12	1	149	3	5	2	3	3	2	1	1	2	105
1	74	549583	2018.2	1	1	1	1	3.9	1	5	34	2	198	3	38.9	4	73	1	47	0	26	55.6667	1.6	1	2.02	1	67.8	29.7	0.5	85	33	1	23.5	75.5	278.2	8.9	1.97	1	133	1	3.88	1	1.72	2	1.96	1	0.72	1	21
1	75	586773	2018.9	1	1	24	2	11.9	0	3	53	3	185	3	39.1	4	116	0	78	0	38	90.6667	1.4	1	10.48	2	57.1	34.5	0.06	117	101	0	37.3	238	112	3.2	4.18	2	138.4	2	5.7	2	1.34	1	2.4	2	0.93	2	18
1	76	592192	2018.1	2	1	36	2	14.8	0	5	46	3	185	3	39.4	4	106	0	64	0	42	78	1.2	1	7.25	2	17.8	77.5	0.35	119	272	0	35.1	15.9	41.6	11.6	4.86	2	139	2	5.15	2	1.63	2	2.64	2	0.95	2	21
1	77	596767	2019.1	1	1	10	1	7.8	1	1	37	2	154	2	34.8	1	90	0	41	0	49	57.3333	0.9	1	7.4	2	26.3	72.8	0.9	167	176	0	28.5	7.3	65.9	85	0.82	1	140	2	4.87	2	1.83	2	1.89	1	1.45	3	63
1	78	607729	2019.1	1	1	60	3	12	1	3	52	3	167	3	37.9	3	125	0	80	0	45	95	13.06	3	8.47	2	10	87.2	0.1	83	383	0	59.8	88.8	130	8.3	6.42	3	133	1	4.24	2	0.99	1	2.77	2	0.62	1	47
1	79	615677	2019.2	2	1	96	3	25	0	3	46	3	121	3	37.3	2	84	1	59	1	25	67.3333	1.9	1	0.6	1	73.3	23.3	2.4	85	29	1	36	69.9	202.2	25.2	5.09	2	135	2	5.51	3	1.24	1	1.86	1	1.19	3	43
1	80	625223	2019.4	2	1	4	1	7.4	0	3	52	2	146	2	36.9	2	118	0	65	0	53	82.6667	4.75	1	29.4	3	40.3	58.2	2.1	65	6	1	31.8	123.9	503.1	13.1	6.42	3	138	2	5.79	2	2.09	2	1.98	1	1.24	3	55
1	81	626319	2019.4	1	1	48	3	13.7	1	3	46	3	191	3	38.4	3	98	1	57	1	41	70.6667	3.26	1	20.62	3	16.4	82.7	3.1	73	26	1	42.9	19.3	54.2	14.6	2.7	1	133	1	4.13	2	1.35	1	2.32	2	0.98	2	38
1	82	635634	2020.2	1	1	8	1	8.6	0	3	37	2	156	2	36.7	2	90	0	60	0	30	70	1.79	1	4.32	1	42.6	53.5	0.2	91	70	1	35.3	28.2	100.7	11.1	3.72	2	139	2	3.68	1	1.33	1	2.14	2	1.62	3	12
1	83	570444	2018.6	1	1	12	1	14	0	3	46	2	100	2	38	3	108	0	64	0	44	78.6667	1.3	1	11.05	2	40.5	57.6	0.8	131	272	0	36.1	21	91.6	10	5.34	2	131	1	4.13	1	0.6	1	2.43	2	0.87	2	25
1	84	524976	2017.1	1	1	7	1	10.2	0	3	43	2	188	3	37.9	3	102	0	48	0	54	66	12.1	3	13.25	2	37.3	60.6	1.4	55	19	1	42.7	125.7	181.2	25.1	5.17	2	138	2	4.91	2	0.76	1	2.23	2	1.32	3	63
1	85	598551	2018.11	1	1	12	1	9	0	1	42	2	128	2	36.4	2	113	0	69	0	44	83.6667	5.95	2	17.99	3	73.7	23.1	0.1	123	49	1	46.1	18.7	37.7	4.5	5.81	2	139	2	4.85	2	0.83	1	2.54	2	0.63	1	34
1	86	640073	2019.6	2	1	72	3	22	0	3	32	2	100	2	38.3	3	89	1	56	1	33	67	1.91	1	17.52	3	9.78	88.3	0.4	111	285	0	25.1	124.1	176.4	18.8	5.07	2	149	3	4.34	2	0.93	1	1.89	1	0.73	1	44
1	87	655577	2019.9	1	2	60	3	18.6	1	3	41	3	159	3	38.2	3	123	0	66	1	57	85	4.04	1	22.82	3	15.3	81.4	3.6	109	384	0	50.7	33.7	74.8	4.9	3.95	2	134	1	5.11	2	2.3	3	2.46	2	0.77	2	27
1	88	351579	2016.12	1	1	24	2	12	0	2	46	3	138	2	37.2	2	94	0	64	0	30	74	1.07	1	10.37	2	34.8	55.5	0.4	114	325	0	45.9	87.5	59.5	8.9	4.74	2	138	2	4.47	2	1.83	2	2.36	2	1.01	2	20
1	89	442763	2016.6	2	1	12	1	10	0	3	42	2	170	2	38.4	3	95	0	52	1	43	66.3333	1.3	1	12.98	2	26.3	71.8	0.2	110	255	0	29.5	26	63	2.7	4	2	124.2	1	4.8	2	1.6	2	2.14	2	0.97	2	28
1	90	825909	2022.1	1	1	4	1	7.1	0	3	23	1	185	3	38	3	78	1	56	0	22	63.3333	1.2	1	17.05	3	55.6	43	1	164	113	0	25.1	8	12	9	3.23	1	132	1	6	3	1.53	1	2	1	1.37	3	63
1	91	829943	2022.6	2	1	72	3	18.3	0	1	57	3	96	2	36.8	2	93	1	67	1	26	75.6667	1.8	1	12.98	3	30.2	68	3	126	201	0	23.3	13	44	15	3.56	2	138	2	4	2	1.04	1	3	3	0.98	2	47
1	92	832450	2022.6	2	1	60	3	13.1	1	3	64	3	123	3	35.2	1	125	0	89	0	36	101	3.11	1	11.05	2	30.9	65	1	135	301	0	36	45	43	16	1.96	1	147	3	5	2	1.24	1	2	1	1.19	3	43
1	93	844153	2022.8	1	1	84	3	26	0	5	53	3	102	2	36.5	2	116	0	58	1	58	77.3333	4.85	1	31.39	3	85.3	13	0	76	20	1	27.3	937	481	16	3.62	2	139	2	4	2	2.09	3	2	1	1.24	3	55
1	94	863274	2022.12	2	1	16	2	11.9	0	3	47	3	164	3	37.5	3	97	0	55	1	42	69	1.54	1	20.6	3	18	76.9	0.3	138	304	0	42.4	26.7	32	9	7.21	3	128	1	4.33	2	1.23	1	2.32	2	0.74	1	21
1	95	877568	2023.2	1	2	24	2	15	0	1	72	3	120	2	38.6	4	120	0	71	0	49	87.3333	3.2	1	9.64	2	61.3	34.9	2.13	82	229	0	24.4	11.8	2.08	16.9	16.14	3	134	1	3.4	1	1.24	1	2.06	1	0.78	2	16
1	96	922841	2023.8	2	2	3	1	8.1	0	3	64	3	164	2	37.8	3	96	0	55	0	41	68.6667	1.3	1	31.09	3	29.6	68.6	2.76	82	64	1	28	100.9	43.5	5.2	5.65	2	136	2	4.7	2	1.2	1	1.03	1	0.88	2	14
1	97	867858	2023.1	1	1	2	1	5.1	0	3	49	2	208	3	38.5	3	78	1	47	0	31	57.3333	2.25	1	4.95	2	40.2	57.7	0.2	89	99	1	38.8	58.9	72.1	28.1	5.27	2	137.9	2	3.78	1	1.58	1	2.44	2	0.87	2	20
1	98	868323	2023.1	1	1	12	1	20	0	2	58	2	164	2	37.8	3	67	1	47	1	20	53.6667	10.4	2	32.81	3	54.8	39.2	3.5	101	444	0	25	36.5	113.3	1.5	9.18	3	147	3	2.8	1	1.3	1	1.04	1	0.47	1	9
1	99	850063	2022.9	2	1	60	3	21	0	5	53	3	159	3	39.9	4	108	0	75	0	33	86	6.1	2	5.96	2	16.8	78.1	1.3	131	158	0	44.9	13	22.1	14.4	8.26	3	124	1	3.49	1	0.99	1	1.07	1	0.62	1	31
1	100	846051	2022.8	1	2	60	3	15.7	0	5	42	3	88	2	36.6	2	103	0	68	1	35	79.6667	0.87	1	2.71	1	48.4	48.7	7.8	102	37	1	27	12	14.7	10.9	6.28	3	140	2	3.67	1	0.42	1	2	1	1	2	25
1	101	822408	2022.4	2	1	12	1	12.9	0	3	26	1	166	2	38.9	4	122	0	94	0	28	103.333	2.2	1	5.63	2	6.2	91.3	3.9	113	68	1	31.5	20.1	33.4	3.6	10.04	3	127.3	1	2.93	1	0.6	1	2	1	1	2	17
1	102	818866	2022.5	2	1	2	1	4	0	3	57	2	186	3	38.6	4	88	0	60	0	28	69.3333	4.6	1	3.59	1	55.7	41.2	15.3	111	88	1	37	20.6	46	16.6	3.33	2	130	1	4.6	2	1.18	1	2	1	1	2	17
1	103	812663	2022.1	1	1	5	1	6.1	0	1	56	2	138	2	36.7	2	71	1	38	1	33	49	0.47	1	6.66	2	62.5	35.5	0.8	91	463	0	37.2	36.4	28.8	7.8	5.34	2	134.3	1	4.28	2	1.62	2	2.27	2	0.81	2	15
1	104	768426	2021.12	1	1	3	1	2	1	1	52	2	153	2	38.5	3	74	1	43	0	31	53.3333	2.57	1	18.15	3	26.7	69.3	0.4	81	363	0	44.5	94.9	132.4	199.9	3.3	2	141.4	2	3.51	1	1.33	1	2.25	2	1.11	3	33
1	105	798218	2022.1	1	1	1	1	3.1	0	2	50	2	210	3	38.2	3	106	0	66	0	40	79.3333	2.1	1	17.35	3	37.8	58.8	0.9	81	564	0	30	40.6	124.6	8.5	3.02	1	130	1	5.7	2	2.1	2	2.21	2	1.23	3	17
1	106	817229	2022.3	1	1	24	2	13.5	0	5	36	2	165	3	38.4	3	96	0	50	1	46	65.3333	1.21	1	9.4	2	44.1	49.1	0.2	125	356	0	39.6	7.3	24.2	5.1	6.79	3	137	2	3.73	1	0.9	1	2.21	2	0.9	2	18
1	107	812449	2022.2	1	1	36	2	16.6	0	1	41	3	122	2	37.7	3	96	0	53	1	43	67.3333	2.4	1	16.75	3	9.7	88.5	0.6	105	295	0	38.6	45	93	4.2	13.58	3	136.6	2	3.8	1	3.18	3	2.33	2	0.84	2	24
1	108	775224	2022.1	1	1	5	1	4.3	1	1	38	2	163	2	38	3	57	1	32	1	25	40.3333	1.22	1	9.19	2	56.5	41.2	3.5	99	499	0	31.3	68.9	212.8	8	2.6	1	144	2	3.31	1	1.39	1	2.57	2	0.89	2	20
1	109	788684	2021.1	1	1	3	1	6.7	0	3	48	2	200	3	39.6	4	69	1	37	1	32	47.6667	1.74	1	7.42	2	24.8	71.9	0.3	89	201	0	35.2	66.6	64	8	4.07	2	135.9	2	2.81	1	1.17	1	2.18	2	0.97	2	16
1	110	804298	2022.1	2	2	24	2	20	0	2	46	3	142	2	36.2	2	99	0	63	0	36	75	2.24	1	8.75	2	65.3	23	0.3	106	630	0	41.1	21	40.5	6.2	5.06	2	140	2	6.26	3	2	2	2.3	2	0.86	2	2
1	111	804118	2022.1	1	2	2	1	4	0	5	52	2	170	2	38.5	3	89	0	45	0	44	59.6667	5.34	2	19.2	3	16.2	80.3	1.3	101	73	1	34.2	1999.1	3500.8	28.5	1.87	1	137.1	2	4.78	2	1.22	1	2.2	2	0.98	2	38
1	112	799740	2021.12	1	2	24	2	11.8	0	1	47	3	110	2	36.5	2	119	0	52	1	67	74.3333	1.99	1	12.6	2	11.7	86.7	3.5	97	52	1	31.4	153.3	487	7.3	4.76	2	139	2	3.67	1	1.31	1	1.91	1	0.53	1	42
1	113	732363	2021.1	2	1	10	1	10.2	0	1	43	2	190	3	38.9	4	84	0	39	1	45	54	9.62	2	18.11	3	14.3	81.9	0.9	125	292	0	43.1	8.1	25.1	3.5	3.02	1	138.2	2	4.27	2	1.75	2	2.3	2	0.93	2	19
1	114	777793	2021.8	2	2	7	1	6.5	0	3	52	2	168	2	37.8	3	106	0	59	0	47	74.6667	1.13	1	2.82	1	28.6	68.4	0.8	106	47	1	34.2	22.8	48.5	4.5	4.2	2	131.1	1	3.71	1	0.77	1	2.46	2	0.86	2	9
1	115	886133	2023.3	1	2	9	1	8.9	0	2	61	3	153	2	36.7	2	103	0	77	0	26	85.6667	1.77	1	7.51	2	22.1	75	0.4	132	76	1	41.4	25.7	50.9	8.4	5.68	2	123	1	3.7	1	1.73	2	2.19	2	1	2	33
1	116	886802	2023.3	1	1	1	1	3.3	0	2	52	2	178	2	38.1	3	69	1	50	0	19	56.3333	2.04	1	1.11	1	52.2	45.1	0	84	283	0	36.1	7.5	19.4	95.8	6.28	3	129.3	1	4.98	2	1.62	2	2.28	2	1.01	2	22
1	117	886527	2023.2	1	1	48	3	17.7	1	3	64	3	168	3	39	4	125	0	87	0	38	99.6667	1.17	1	5.19	2	10.1	86.5	4.4	119	133	0	26.1	17.3	63.4	5.9	10.03	3	142.7	2	3.04	1	0.38	1	2.12	2	0.89	2	34
1	118	817226	2022.3	1	2	5	1	7.5	0	3	49	2	133	2	36.7	2	106	0	66	0	40	79.3333	6.76	2	17.88	3	12.3	84.3	3.4	104	401	0	36.5	18.3	26.5	8.3	8.2	3	128.5	1	4.42	2	1.53	1	2	1	1	2	17
1	119	787544	2021.1	1	1	1	1	5.1	0	1	58	2	168	2	37.9	3	78	1	37	1	41	50.6667	2.97	1	15.36	3	29.2	60.6	2.1	104	353	0	41.2	113.4	16.4	15.5	4.5	2	122.2	1	5.06	2	1.53	1	2.49	2	0.94	2	15
1	120	778759	2021.8	1	2	36	2	11.9	0	3	53	3	165	3	37.9	3	84	1	59	1	25	67.3333	1.02	1	6.95	2	37.8	53.2	0.3	132	215	0	34.6	16.4	34.9	5.5	6.27	3	137	2	3.81	1	0.82	1	2.3	2	0.78	2	32
1	121	774922	2021.7	1	1	3	1	7.5	0	3	42	2	223	3	38.6	4	90	0	50	0	40	63.3333	2.48	1	5.51	2	21.4	73.7	2.2	96	292	0	38.4	19.2	40.7	8.2	3	1	131.9	1	2.89	1	0.64	1	2.45	2	0.78	2	13
1	122	759577	2021.5	1	1	3	1	5.8	0	1	26	1	133	2	37	2	78	1	30	1	48	46	24.74	3	12.45	2	51.1	46.1	0.8	117	80	1	27.4	166.8	378.5	26.7	9.6	3	140.7	2	3.87	1	2.91	3	2.68	2	1.07	3	62
1	123	759567	2021.5	1	1	1	1	3.9	0	1	57	2	191	3	38.2	3	87	0	45	0	42	59	1.03	1	7.9	2	65.3	27.6	0.6	119	130	0	40.6	18.8	59.8	23.1	7.1	3	131.7	1	4.08	1	1.51	1	2.73	2	0.82	2	17
1	124	750780	2021.3	2	2	1	1	3	0	1	56	2	147	2	36.4	2	69	1	47	0	22	54.3333	1.11	1	12.75	2	42.7	49.3	0.2	130	413	0	57.5	143.6	161.6	15.9	3.6	2	134.8	1	2.99	1	3.65	3	2.34	2	0.61	1	25
1	125	756632	2021.4	1	2	108	3	40	0	1	52	3	170	3	38.4	3	106	0	60	1	46	75.3333	1.19	1	0.55	1	40.6	52.7	9.1	126	140	0	39	16.4	32	9.4	5.17	2	159.7	3	3.26	1	1.11	1	2.11	2	0.7	1	36
1	126	757766	2021.4	2	1	1	1	4.5	0	1	50	2	180	3	39	4	61	1	30	1	31	40.3333	1.35	1	14.51	3	52.1	43.7	1.4	80	448	0	34.6	13	20.7	6.5	6.43	3	139.9	2	3.52	1	1.71	2	2.16	2	0.96	2	23
1	127	702699	2021.2	2	1	8	1	8.7	0	5	36	2	188	3	38.4	3	118	0	64	0	54	82	0.7	1	16.44	3	23.2	76	2.6	95	250	0	43.5	9.7	27.4	7.9	4.22	2	134	2	4.7	2	1.17	1	2.36	2	1.05	3	21
1	128	745993	2021.2	1	1	168	3	45	0	5	31	2	86	2	37	2	103	0	69	1	34	80.3333	5.81	2	20.06	3	5.7	93.9	1	150	30	1	33.9	17.6	50.8	15.3	5.36	2	138.2	2	4.29	2	1.2	1	1.99	1	0.61	1	103
1	129	745729	2021.2	1	2	12	1	11.6	0	3	24	1	152	2	37.9	3	78	1	41	1	37	53.3333	1.87	1	10.01	2	12.3	86.9	1.4	137	181	0	36.5	330.1	791.6	7.8	5.14	2	124.3	1	2.72	1	2	2	1.29	1	0.88	2	89
1	130	738809	2021.1	2	2	9	1	10	0	2	41	2	176	2	38.6	4	101	0	60	0	41	73.6667	1.1	1	11.79	2	28.8	68.5	0.3	121	291	0	42.1	170.3	37	16	6.14	3	143	2	4.98	2	1.67	2	2.24	2	0.88	2	16
1	131	738253	2020.12	1	2	1	1	4.1	0	1	26	1	138	2	36.7	2	71	1	38	1	33	49	7.2	2	17.9	3	39.9	57.2	1.4	97	422	0	36.8	493.1	466.3	8.7	2.33	1	119	1	7.26	3	2.38	2	1.62	1	0.89	2	88
1	132	728449	2020.1	2	1	12	1	9	0	3	57	2	168	2	37.3	2	85	0	49	1	36	61	2.3	1	17.5	3	22.3	75.3	2.2	73	21	1	28.3	15.1	20.3	11.3	6.28	3	133	1	4.11	1	1.01	1	1.89	1	0.64	1	20
1	133	738685	2021.1	2	1	12	1	12	0	2	43	2	154	2	38.5	3	94	0	57	1	37	69.3333	0.7	1	3.17	1	28.2	70.7	2.5	10.3	117	0	31.6	25.6	51.9	8	4.58	2	142	2	3.19	1	0.73	1	1.93	1	0.78	2	28
1	134	726485	2020.12	2	1	3	1	3	0	1	52	2	81	1	37.5	3	79	1	34	1	45	49	2.13	1	7.96	2	50.2	46.5	1.3	187	207	0	37.6	15.3	14.5	133.5	3.59	2	136.4	2	4.25	2	0.76	1	2.12	2	0.86	2	23
1	135	728679	2020.11	1	1	48	3	14	0	2	46	3	104	2	36.8	2	92	1	62	1	30	72	1.48	1	15.34	3	26.6	70.6	0.6	117	98	1	31	982.8	1230.5	30.3	6.16	3	136	2	4.43	2	0.64	1	1.94	1	0.86	2	30
1	136	722466	2020.1	2	1	4	1	8	0	3	61	3	180	3	39.2	4	103	0	55	0	48	71	2.48	1	1.19	1	57.8	37	0.8	81	279	0	35.9	12.4	50.4	10.1	5.91	2	137	2	3.94	1	1.32	1	2.11	2	0.96	2	19
1	137	711213	2020.7	1	1	24	2	18	0	1	48	3	148	2	37	2	113	0	66	0	47	81.6667	0.37	1	6.21	2	37.2	45.7	0.33	96	311	0	38.8	18.5	37.6	8.9	4.57	2	138	2	5.17	2	1.44	2	2.24	2	0.86	2	27
1	138	685795	2020.7	1	1	12	1	9	0	1	69	3	128	2	37.8	3	92	0	62	0	30	72	4	1	13.39	2	20.3	75.2	1.4	136	325	0	43.9	42.2	44.9	6.7	2.98	1	136	2	4.35	2	1.5	2	2.5	2	0.82	2	11
1	139	702326	2020.6	1	1	2	1	2.9	1	1	71	3	143	2	36.2	2	95	0	78	0	17	83.6667	2	1	15.3	3	29.9	67.8	1.2	89	189	0	32.2	17	51.4	70.4	5.82	2	131	1	4.31	2	1.33	1	2.09	1	0.77	2	3
1	140	699750	2020.5	1	2	60	3	15	1	1	52	3	168	3	36.8	2	100	0	72	0	28	81.3333	1.5	1	13.4	3	9.7	88.3	3.33	93	214	0	31.3	105	325.5	34.5	2.6	1	126	1	2.7	1	0.8	1	1.98	1	0.93	2	36
1	141	688991	2020.3	2	1	1	1	3.6	0	5	47	2	158	2	37.6	3	74	1	33	1	41	46.6667	2.64	1	12.15	2	40.2	55.4	2.22	67	151	0	16.7	97.2	140.4	77.3	2.04	1	127	1	3.28	1	1.45	1	1.9	1	0.55	1	54
1	142	683941	2020.2	2	1	7	1	8.2	0	3	48	2	164	2	38.5	3	49	1	35	1	14	39.6667	7.77	2	4.5	1	62.2	34.4	6.9	72	16	1	22.8	10.8	35.2	14.8	10.49	3	146	3	3.28	1	0.98	1	1.77	1	0.68	1	24
1	143	687472	2020.3	1	2	6	1	8.5	0	2	42	2	108	2	36.5	2	60	1	31	1	29	40.6667	6.27	2	2.6	1	12.12	85.4	2.3	96	435	0	31.3	259.5	1046.1	1.8	5.85	2	137	2	6.13	3	3.65	3	2.09	1	0.76	2	141
1	144	685438	2022.2	2	1	36	2	16.5	0	3	23	1	124	2	37.2	2	68	1	42	1	26	50.6667	1.5	1	10.28	2	15.3	80.1	0.44	118	361	0	35.4	42	40	11.2	3.22	1	129.8	1	3.33	1	1.92	2	2.58	2	1.07	3	27
1	145	679083	2020.1	2	1	72	3	18	0	1	57	3	176	3	38.5	3	70	1	38	1	32	48.6667	4.36	1	14.49	3	5.2	94.2	1.1	96	22	1	26	39.2	31.3	10.1	2.74	1	133	1	4.27	2	3.75	3	1.83	1	0.83	2	129
1	146	677768	2020.1	1	1	12	1	8.5	0	1	64	3	172	2	37.9	3	109	0	70	0	39	83	1	1	9.6	2	11.3	83.7	2.4	114	68	1	39.1	588.1	1445.5	2.22	7.36	3	133	1	4.09	1	0.98	1	2.47	2	0.94	2	49
1	147	681207	2020.1	2	1	36	2	12	0	1	53	3	158	2	38.3	3	73	1	52	1	21	59	2.65	1	12.39	3	43.3	46.8	0.8	129	82	1	37.2	26.7	34.4	12.1	4.47	2	139	2	5.31	2	1.47	2	2.35	2	0.91	2	20
1	148	673452	2019.12	2	2	8	1	5.5	0	1	47	2	186	3	37.6	3	90	0	50	0	40	63.3333	2.2	1	5.63	2	50.2	49.7	0.9	104	198	0	48.8	20.9	137.8	18.4	5.21	2	142	2	3.25	1	1.99	2	2.34	2	0.83	2	22
1	149	680219	2020.1	2	1	12	1	10	0	2	72	3	134	2	36.9	2	95	0	51	1	44	65.6667	3	1	18.23	3	15.5	71	3.45	101	101	0	33.9	263.4	618.6	2.7	22.49	3	132	1	5.39	2	2.27	3	1.91	1	1.16	3	134
1	150	676442	2019.12	2	1	60	3	18	0	5	64	3	184	3	36.9	2	83	1	48	1	35	59.6667	2.6	1	28.73	3	4.9	93.6	2.53	123	300	0	40.4	63.1	147.8	22.9	6.18	3	135	2	4.16	2	1.93	2	2.1	2	1.18	3	87
1	151	659160	2019.1	1	1	156	3	10.5	0	2	49	3	146	3	40.5	4	170	0	66	1	104	100.667	2.59	1	18.75	3	12.4	81.8	3.87	108	206	0	40.7	39.2	42	4.1	6.33	3	153	3	3.37	1	3.98	3	1.7	1	0.67	1	363
1	152	664539	2019.11	1	1	12	1	4	1	4	38	2	150	2	37.5	3	86	0	36	1	50	52.6667	2.9	1	41.24	3	49.2	49.9	0.3	96	31	1	26.4	511.6	343.3	186.8	5.15	2	129	1	5.45	2	3.65	3	2.13	2	0.56	1	73
1	153	663745	2019.1	1	1	12	1	2	0	2	42	2	128	2	36	2	70	1	34	1	36	46	8	2	10.49	2	23.6	76.7	5.65	188	101	0	30.4	15.3	80	114.2	2.95	1	135	2	7.41	3	1.73	2	2.15	2	0.97	2	22
1	154	621415	2019.9	2	1	9	1	17	1	4	48	2	168	2	37.8	3	117	0	62	0	55	80.3333	1.87	1	9.76	2	26.4	66.3	1.1	114	219	0	9.9	24.5	38.1	2.4	5.04	2	131	1	3	1	1.58	2	1.64	1	0.77	2	13
1	155	648290	2019.1	2	2	2	1	7	1	1	51	2	180	3	37.2	2	73	1	39	1	34	50.3333	6.1	2	19.14	3	33.7	64.2	0.5	87	613	0	38.8	343.9	257.6	6.1	5.23	2	129	1	5.91	3	1.98	2	2.08	1	1.15	3	33
1	156	647933	2019.8	1	1	8	1	12	0	3	57	2	151	2	38.9	4	104	0	73	0	31	83.3333	3.76	1	5.93	2	34.1	62.3	0.3	98	3	1	27.8	14.7	35.7	15.6	5.38	2	126	1	2.91	1	0.5	1	2	1	0.73	1	24
1	157	471993	2019.8	1	2	36	2	4	0	5	42	3	124	2	37	2	108	0	84	0	24	92	1.8	1	20.41	3	7.8	89.8	1	82	101	0	23	23	24	9.2	2.94	1	137.3	2	2.56	1	1.42	2	1.84	1	1.11	3	30
1	158	646473	2019.7	1	2	28	2	13	0	2	23	1	124	2	36.8	2	73	1	38	1	35	49.6667	1.09	1	15.04	3	20.7	68.5	0.4	107	265	0	39.3	7	31	12.8	3.24	1	131.8	1	4.39	2	1.22	1	2.47	2	1.03	3	31
1	159	638170	2019.6	1	1	12	1	13	0	4	57	2	179	2	38.6	4	101	0	57	1	44	71.6667	2.23	1	33.5	3	5.3	93.4	10.34	106	338	0	35.4	65.3	43.2	16.3	2.5	1	133.4	1	3.7	1	0.86	1	2.19	2	0.7	1	42
1	160	632666	2019.5	1	1	16	2	15	0	3	64	3	168	3	38.4	3	102	0	55	1	47	70.6667	1.2	1	9.07	2	11.2	78	0.3	101	168	0	39.3	10.9	20	16	6.87	3	128	1	4.12	1	1.46	2	2.45	2	0.87	2	43
1	161	587753	2018.9	1	2	48	3	11	0	2	52	3	168	3	38.9	4	81	1	56	1	25	64.3333	6.55	2	15.25	3	65.4	30.9	1.65	88	41	1	14.3	91.3	81.4	14	5.01	2	128	1	4.22	2	1.2	1	1.72	1	0.86	2	41
1	162	584272	2018.8	1	1	12	1	6	1	5	47	2	138	2	37	2	90	0	63	0	27	72	0.85	1	16.73	3	11.3	85.1	0.2	115	25	1	39.4	24.3	66.9	11.4	4.43	2	136	2	2.36	1	0.89	1	1.92	1	1.43	3	31
1	163	556088	2018.8	2	1	9	1	7	1	2	72	3	186	3	38.4	3	88	0	68	0	20	74.6667	1.85	1	15.71	3	29.7	66.5	1.07	73	446	0	47.6	39.6	27.8	21	4.75	2	136.2	2	3.59	1	4.6	3	2.46	2	1.13	3	18
1	164	580999	2018.8	1	2	2	1	3	1	2	64	3	126	2	36.5	2	67	1	39	1	28	48.3333	3.52	1	35.45	3	44.6	52.4	8.32	113	391	0	43.7	59.6	118.5	74.6	0.97	1	111	1	7.03	3	3.89	3	1.95	1	1.35	3	50
1	165	577255	2018.7	2	2	38	3	17	0	3	42	3	144	3	37.2	2	91	1	60	1	31	70.3333	1.1	1	7.34	2	12.2	85.5	2.1	101	124	0	12.9	6.6	21.6	2.3	8.35	3	138	2	5.75	3	1.27	1	1.57	1	1.95	3	41
1	166	576522	2018.7	1	1	5	1	11	0	2	48	2	186	3	39	4	87	0	57	0	30	67	2.6	1	2.08	1	10.3	85.7	3.14	95	110	0	29.2	12.8	27.6	7.7	6.53	3	126	1	3.52	1	1.62	2	1.97	1	0.7	1	26
1	167	508706	2018.5	1	2	10	1	12	0	1	41	2	152	2	37.6	3	98	0	63	0	35	74.6667	1	1	8.25	2	44.2	52.9	7.5	98	24	1	38.5	15.1	55.7	6.5	3.91	2	135	2	5.54	2	4.75	3	2.1	2	1.17	3	18
1	168	562537	2018.4	1	2	9	1	3	1	3	35	2	172	2	37.9	3	112	0	67	0	45	82	4.75	1	6.79	2	29.9	67.1	2.21	105	49	1	28.2	23	40.8	8.3	4.57	2	142	2	4.65	2	1.02	1	2.26	2	1.12	3	26
1	169	547164	2018.4	1	1	2	1	2.8	0	2	37	2	184	3	39.8	4	62	1	35	1	27	44	3.6	1	1.75	1	26.3	38.8	5.68	78	378	0	31.1	16.2	66.9	12.9	3.96	2	136	2	5.46	2	3.88	3	2.11	2	1.21	3	75
1	170	559499	2018.4	1	1	2	1	2.1	1	2	38	2	128	2	37	2	49	1	37	1	12	41	1	1	10.06	2	42.2	53.4	2.22	84	774	0	36.2	16.4	22.3	17.4	3.12	1	132.5	1	3.56	1	2.64	3	2.37	2	0.96	2	77
1	171	541848	2018.4	1	2	4	1	5.5	0	3	47	2	152	2	36.2	2	103	0	67	0	36	79	5	2	14.34	3	10.6	87.7	4.54	100	69	1	33.5	1976	1176	21.3	3	1	118.2	1	4.44	2	3.31	3	1.25	1	0.43	1	362
1	172	543118	2018.1	1	1	10	1	8	0	1	36	2	172	2	37.2	2	68	1	35	1	33	46	2.3	1	18.19	3	57.3	32.8	1.06	102	222	0	42.2	105.1	68.7	7.2	5.1	2	136	2	5.6	2	2.89	3	1.98	1	0.65	1	31
1	173	538041	2017.12	2	1	3	1	3	0	1	42	2	168	2	38	3	72	1	39	1	33	50	4.13	1	20.03	3	52.4	44	7.5	88	435	0	39.1	37.9	83.3	20.3	3.71	2	128	1	6.45	3	0.65	1	2.15	2	0.85	2	25
1	174	532878	2017.11	1	1	17	2	12	0	4	38	2	160	3	36.7	2	82	1	52	1	30	62	0.8	1	19.6	3	13.1	85.1	0.6	121	279	0	45.3	10.1	29.6	4.2	5.24	2	132	1	4.12	1	1.04	1	2.22	2	0.9	2	25
1	175	505304	2017.6	2	1	3	1	4.8	0	2	41	2	158	2	38.2	3	79	1	44	0	35	55.6667	7.64	2	9.36	2	43.5	53.7	4.65	132	42	1	41.3	65.3	489	14.2	2.9	1	151.4	3	4.07	1	1.1	1	1.98	1	1.39	3	175
1	176	502373	2017.5	1	1	144	3	45	0	5	32	2	104	2	37.2	2	103	0	64	1	39	77	3.6	1	11.92	3	20.2	75.8	1.6	137	89	1	32.2	2002	706.6	9.8	6.52	3	132	1	4.41	2	0.98	1	1.97	1	0.73	1	118
1	177	494734	2017.4	1	1	60	3	11	0	5	25	2	91	2	36.9	2	96	1	57	1	39	70	4.18	1	44.16	3	6	93.2	1.6	85	41	1	25.1	644.6	386.5	11.8	3.1	1	140.1	2	2.72	1	2.66	3	1.9	1	0.94	2	35
1	178	472268	2017.1	2	1	2	1	5	0	1	38	2	182	3	38.2	3	89	0	36	1	53	53.6667	0.96	1	6.85	2	70.3	84.2	3.65	110	283	0	33.6	29.9	38.4	32.9	4.76	2	138	2	4.56	2	0.97	1	2.42	2	1.03	3	16
1	179	457216	2016.9	1	2	3	1	4.2	0	2	42	2	184	3	37.3	2	84	0	40	0	44	54.6667	2.3	1	9.25	2	66.3	28.8	0.2	145	464	0	37.1	10	45	113.4	6.21	3	136.2	2	6.3	3	4.33	3	2.16	2	0.95	2	29
1	180	456493	2016.9	1	1	36	2	15	0	5	29	2	158	2	37.3	2	105	0	75	0	30	85	1.1	1	8.12	2	49.3	42.2	1	87	94	1	29	30.7	69.3	5.1	5.02	2	137	2	3.63	1	0.61	1	1.97	1	0.72	1	16
1	181	455143	2016.8	1	1	1	1	2.6	0	4	65	3	144	2	36.4	2	81	0	48	0	33	59	2.4	1	18.68	3	12.3	85.2	2.9	108.5	433	0	29.5	114.5	465	18.5	6.2	3	129	1	4.72	2	2.28	2	2.18	2	0.95	2	166
1	182	433857	2016.6	2	1	2	1	5.8	0	3	54	2	180	3	38.1	3	79	1	41	0	38	53.6667	6.1	2	2.17	1	55.2	41.4	2.78	108	345	0	37.1	33.5	51.7	73.8	2.58	1	129	1	4.6	2	0.99	1	1.99	1	0.62	1	12
1	183	440369	2016.6	1	1	4	1	5	1	1	49	2	152	2	37.2	2	68	1	41	0	27	50	6.9	2	2.67	1	51.1	44.7	3.31	107.4	34	1	26.3	1186.3	1350	24.5	0.9	1	132.5	1	3.87	1	0.7	1	2.53	2	1.12	3	39
1	184	434460	2016.5	1	1	2	1	4.5	0	3	44	2	180	3	38.5	3	88	0	50	0	38	62.6667	6.5	2	4.39	2	32.4	60.9	2.53	150	225	0	42.7	446	34	155.5	7.33	3	141.9	2	5.1	2	2.24	2	1.62	1	0.9	2	24
1	185	437993	2016.5	2	1	3	1	4.5	0	1	37	2	168	2	37.9	3	78	1	54	0	24	62	2.4	1	54.33	3	36.7	60	0.8	111	374	0	34	13	20	5.8	4	2	132.6	1	3.31	1	2.96	3	2.07	1	0.96	2	11
1	186	505096	2017.1	1	1	12	1	11	0	3	42	2	119	2	38.6	4	84	0	50	1	34	61.3333	2.1	1	5.6	2	40.3	53.5	0.86	127	202	0	46.7	14.1	29.4	3	5.12	2	136	2	4.16	1	1.32	1	2.26	2	0.75	2	22
1	187	789513	2023.3	1	1	112	3	29	0	1	65	3	125	3	39.8	4	101	0	83	0	18	89	0.9	1	2.59	1	21.2	77	1.04	90	181	0	34.8	26.4	27.7	22.2	6.9	3	137	2	3.9	2	1.36	2	2.3	2	0.71	1	10
1	188	892841	2023.4	2	1	68	3	20	0	1	64	3	116	3	39.5	4	106	0	81	0	25	89.3333	0.5	1	3.81	1	27.4	66.3	3.31	114	89	1	38	16.8	30.1	6.5	6.51	3	139	2	4.9	2	1.4	2	2.34	2	0.95	2	19
1	189	890647	2023.4	1	2	6	1	6	0	1	47	2	171	2	39.5	4	79	1	58	1	21	65	1.13	1	21.36	3	41.5	53.3	0.6	103	318	0	44.4	46.3	50.8	9.6	6.1	3	140	2	4.1	1	1.06	1	2.53	2	0.82	2	8
1	190	892460	2023.4	1	1	3	1	6.9	1	5	45	2	180	3	38.9	4	90	0	67	0	23	74.6667	5.8	2	7.63	2	60.6	31	0.99	80	52	1	27.6	55.6	338	5.3	5.8	2	130	1	3.91	1	1	1	2.55	2	0.93	2	16
1	191	899733	2023.5	1	1	1	1	3.8	0	1	52	2	150	2	39.5	4	66	1	53	1	13	57.3333	2.88	1	8.15	2	57	42.2	4.76	110	524	0	36.4	14.7	28.7	2.88	3.66	2	125	1	3.96	1	1.41	1	2.56	2	0.9	2	32
1	192	896829	2023.5	2	1	2	1	3.6	0	1	56	2	150	2	38.9	4	93	0	74	0	19	80.3333	0.5	1	12.77	2	10.3	87	3.67	106	343	0	31.8	33.9	38.6	6.2	6.53	3	140	2	4.42	2	1.09	1	2.79	2	0.88	2	5
1	193	901851	2023.5	1	1	49	3	15	1	3	42	3	149	3	38.9	4	105	0	73	0	32	83.6667	1.6	1	8.29	2	12.3	86.6	0.02	122	250	0	39.3	14.1	29.4	7.5	5.1	2	138	2	3.66	1	1.2	1	2.29	2	0.71	1	19
1	194	907342	2023.6	1	2	2	1	5.5	0	1	42	2	140	2	36.8	2	80	0	59	1	21	66	0.9	1	5.99	2	48.2	43.9	2.21	94	362	0	34.8	38.6	54.1	35.3	4.9	2	135	2	4.4	2	1.45	1	2.44	2	0.94	2	13
1	195	907877	2023.6	2	1	8	1	5	0	1	35	2	102	2	39.4	4	92	0	80	0	12	84	0.5	1	5	2	50.1	44.5	5.64	158	131	0	30.6	19.8	74.4	9	4.5	2	141	2	4.02	1	0.86	1	2.28	2	1	2	28
1	196	916042	2023.7	1	2	12	1	8	0	1	31	2	161	2	40	4	81	0	61	0	20	67.6667	1	1	16.35	3	20.3	72.6	3.33	99	336	0	42.7	21.4	45.4	5.1	3.9	2	142	2	3.9	1	1.16	1	2.19	2	0.87	2	32
1	197	914466	2023.7	1	1	11	1	7.2	1	2	46	2	126	2	38.5	3	96	0	80	0	16	85.3333	0.9	1	11.3	2	36.4	61.7	1.09	117	267	0	31.6	262.8	537	3.6	6	2	136	2	3.55	1	1.11	1	2.4	2	1.04	3	48
1	198	822938	2023.7	1	1	14	2	10	1	1	42	3	174	3	38.5	3	98	0	60	0	38	72.6667	0.6	1	9.17	2	16.8	73.9	0.21	92	546	0	40.5	19.4	38.2	9.5	5.63	2	138	2	4.51	2	1.63	2	2.25	2	0.84	2	45
1	199	905918	2023.6	1	1	47	3	17	0	1	48	3	112	3	39.8	4	85	1	64	1	21	71	1.2	1	37.24	3	9.4	89.2	4.32	125	368	0	39.1	12.7	20.3	14.7	5	2	137	2	3.93	2	0.94	1	2.6	2	0.92	2	32
1	200	907596	2023.6	1	1	49	3	19	0	1	41	3	114	3	39.1	4	106	0	80	0	26	88.6667	1.7	1	14	3	25.3	72.9	5.21	111	280	0	32.8	7.5	19.7	8.1	5.5	2	133	1	4.36	2	1.29	2	2.32	2	0.99	2	44
1	201	919815	2023.8	2	1	13	2	10	0	1	35	2	178	3	39.3	4	101	0	73	0	28	82.3333	2.4	1	5.24	2	51.5	39.6	0.01	91	82	1	37.8	16.1	28.4	7	4.19	2	139	2	5.33	2	1.67	2	2.5	2	0.92	2	15
1	202	924158	2023.8	2	1	22	2	12	0	1	37	2	180	3	38.4	3	112	0	86	0	26	94.6667	0.77	1	10.68	2	56.1	33.2	0.2	116	293	0	41.3	12.4	50.7	5.1	5.48	2	139	2	4.63	2	1.4	1	2.26	2	0.86	2	22
1	203	924865	2023.8	2	1	7	1	5.1	0	1	38	2	166	2	38.6	4	98	0	76	0	22	83.3333	1.9	1	12.33	2	40.3	57.4	0.6	119	268	0	36.3	17.7	37.5	10.1	7.71	3	140	2	4.14	1	1.97	2	2.18	2	0.95	2	33
1	204	886222	2023.9	1	1	6	1	5.6	1	1	47	2	182	3	37.8	3	91	0	63	0	28	72.3333	1.5	1	13.13	2	39.4	57.7	0.87	120	82	1	50	20.1	30	9	4.35	2	135	2	4.44	2	1.86	2	2.33	2	0.61	1	31
1	205	896991	2023.7	1	1	2	1	5	0	4	36	2	183	3	37.5	3	70	1	36	1	34	47.3333	2.42	1	4.34	2	16.4	81.4	0.7	90	53	1	40	49.3	40.7	20.7	5.62	2	137	2	4.3	2	1.28	1	2.24	2	0.85	2	42
1	206	822140	23.4.13	1	1	12	1	9.1	0	1	42	2	168	2	39.5	4	75	1	59	1	16	64.3333	0.6	1	5.09	2	50.2	45.6	4.3	116	247	0	54.8	29.1	35.2	8.7	7.3	3	137	2	4.76	2	1.45	1	2.81	3	0.9	2	29
1	207	900561	23.5.21	1	1	68	3	28	0	1	38	3	96	2	38	3	131	0	84	0	47	99.6667	1.2	1	24.97	3	10.5	82.2	2.2	117	513	0	41.2	54.6	67.1	8.3	5.6	2	139	2	5.48	3	2.24	3	2.41	2	1.16	3	29
1	208	592820	23.5.31	1	1	57	3	15	0	1	42	3	147	3	39.2	4	111	0	67	1	44	81.6667	1.64	1	9.01	2	50.1	48.2	0.2	104	326	0	30.5	10.7	18.1	7.5	6.3	3	137	2	3.2	1	0.87	1	2.21	2	1.18	3	12
1	209	1000414	2024.6.1	1	2	4	1	6.8	0	1	25	1	143	2	36.6	2	81	0	47	0	34	58.3333	3.4	1	17.62	3	59	31.3	0.7	101	454	0	44.8	44.5	67.1	8.6	6.17	3	138	2	5.04	2	1.81	2	2.41	2	1.07	3	37
1	210	732278	2023.10.4	1	2	3	1	5.5	0	1	31	2	144	2	37.7	3	89	0	65	0	24	73	2	1	11	2	39.2	25.6	1	119	460	0	33	52.8	202	16.3	0.86	1	133	1	4.9	2	1.42	1	2.15	2	1.7	3	41
1	211	957239	2024.1.2	2	1	46	3	16	0	1	56	3	165	3	39	4	102	0	80	0	22	87.3333	2.3	1	19	3	6.4	91.8	2.3	108	25	1	35	9.4	23.9	6.1	6.49	3	130	1	3.66	1	0.61	1	2.1	2	0.95	2	37
1	212	938826	2024.1.11	2	2	2	1	5	0	2	48	2	189	3	39	4	84	0	36	1	48	52	3.2	1	3	1	20.2	60.2	2.4	92	339	0	28	21	62	12.1	4.12	2	140	2	4.99	2	2.04	2	1.93	1	0.99	2	34
0	213	424559	2016.03.05	2	1	108	3	24	1	1	46	3	156	3	37.9	3	104	0	69	1	35	80.6667	2.3	1	18.52	3	9.7	80.1	0.13	105	277	0	28.9	49	37	8.1	6.78	3	134.8	1	3.15	1	1.45	2	2.06	1	1.15	3	29
0	214	434321	2016.05.02	2	1	20	2	10.5	0	1	32	2	176	3	38.2	3	86	1	52	1	34	63.3333	1.46	1	20.86	3	51.9	41.1	0.4	103	173	0	27.1	13.3	26.4	8.8	5.12	2	135	2	4.26	2	1.13	1	2.28	2	0.86	2	10
0	215	448309	2016.08.19	1	1	36	2	13.5	0	1	46	3	103	2	37.3	2	79	1	43	0	36	55	7.1	2	18.84	3	18	81.3	0.9	135	120	0	29.5	52.5	151.7	3.7	7.22	3	139	2	5.59	3	2.27	3	1.66	1	1.06	3	80
0	216	451901	2016.08.12	1	2	47	3	15	0	1	26	2	126	3	36.4	2	96	1	51	1	45	66	2.7	1	24.64	3	5.7	90.4	0.6	132	365	0	47.2	16	42	7.5	1.47	1	135.4	2	4.28	2	1.4	2	2.45	2	0.92	2	46
0	217	481783	2017.01.23	1	1	24	2	12.5	0	1	24	2	130	2	38.2	3	96	0	60	0	36	72	0.74	1	7.58	2	40.3	43.4	0.2	128	348	0	42.1	16.5	62.7	2.5	5.11	2	135	2	4.24	2	1.43	2	2.35	2	0.82	2	14
0	218	490763	2017.03.15	2	1	84	3	25	0	1	23	2	102	2	36.2	2	102	0	57	1	45	72	1.5	1	7.48	2	8.8	87.9	0.35	131	330	0	29.7	23	56	16.5	6.56	3	122.5	1	3.19	1	1.09	1	1.91	1	0.79	2	34
0	219	493849	2017.04.03	1	1	26	2	9.5	1	1	25	2	115	2	36	2	89	1	50	1	39	63	2.47	1	7.82	2	12.2	83.1	2.56	74	227	0	30.5	44.6	58.5	5.9	4.4	2	132	1	3.57	1	5.03	3	1.99	1	0.95	2	44.3
0	220	350155	2017.04.03	1	1	31	2	13	0	1	25	2	123	2	39.1	4	103	0	65	0	38	77.6667	1	1	11.62	2	62.2	75.2	2.01	117	391	0	40.6	18.2	31	7.7	6.3	3	134	1	4.8	2	1.68	2	2.35	2	0.91	2	8
0	221	498169	2017.04.28	1	1	120	3	55	0	1	20	2	88	2	36.5	2	94	1	56	1	38	68.6667	2.5	1	9.3	2	12.6	79.7	0.2	143	356	0	34	16.9	24.6	22.8	8.61	3	130.1	1	3.08	1	1.16	1	2.34	2	0.78	2	38
0	222	556601	2018.03.27	2	1	3	1	4	1	1	31	2	134	2	37.6	3	77	1	40	0	37	52.3333	0.8	1	13.25	2	37.7	55.7	0.2	77	503	0	28.8	13.9	25.1	6.3	4.91	2	132.7	1	3.09	1	1.46	1	1.97	1	0.86	2	47
0	223	557060	2018.03.30	2	1	2	1	5	0	1	35	2	143	2	38.2	3	101	0	63	0	38	75.6667	3.2	1	64.49	3	56.4	34.5	3.4	124	677	0	37.7	34.1	60.6	9.9	3.72	2	136	2	5.23	2	1.45	1	2.45	2	0.93	2	20
0	224	743446	2021.01.27	1	1	32	2	11.5	1	1	26	2	120	2	37	2	88	1	60	0	28	69.3333	1.42	1	8.18	2	16.2	80.6	2.3	101	241	0	24.2	27.6	0.81	8	5.34	2	137	2	3.74	1	0.8	1	1.95	1	0.72	1	25
0	225	745255	2021.02.07	1	1	10	1	12	0	1	26	1	126	2	38.4	3	86	0	51	0	35	62.6667	2.9	1	31.03	3	23.6	66.2	0.24	111	594	0	47.7	12.7	25.3	12	4.23	2	138	2	4.28	2	1.62	2	2.63	2	0.98	2	22
0	226	772132	2021.07.15	1	2	3	1	6	0	1	30	2	142	2	37.2	2	89	0	52	0	37	64.3333	1.7	1	4.2	1	28	44.9	0.43	103	376	0	36.1	12.3	16.9	5.7	7.45	3	134	1	4.33	2	1.02	1	2.39	2	0.9	2	23
0	227	772599	2021.07.29	1	1	2	1	6.4	0	1	38	2	154	2	38.9	4	91	0	50	0	41	63.6667	3.76	1	19.05	3	16.1	74.2	0.8	75	153	0	33.4	34.5	65.1	25.7	5.15	2	136	2	5.56	2	1.41	1	2.29	2	0.83	2	29
0	228	800784	2021.12.31	1	1	19	2	10	0	1	29	2	119	2	36.9	2	91	0	50	1	41	63.6667	4.29	1	9.34	2	22.6	72.9	0.54	146	338	0	51	1433	1860	11.6	4.51	2	130	1	7.47	3	1.2	1	2.5	2	0.89	2	25
0	229	792352	2022.01.09	2	2	120	3	37	1	1	25	2	110	2	37.8	3	106	0	62	1	44	76.6667	0.9	1	1.85	1	21.8	76.3	0.38	62	315	0	40.9	87.3	17.6	14.5	6.01	3	138	2	3.57	1	1.24	1	2.02	1	0.79	2	24
0	230	799950	2022.03.14	2	1	27	2	13	0	1	32	2	138	2	38.7	4	88	1	59	1	29	68.6667	5	2	17.71	3	24.1	65.6	0.41	132	429	0	37.9	18.5	21.7	4.8	6.32	3	135	2	3.52	1	1.6	2	2.26	2	0.88	2	27
0	231	818202	2022.03.30	1	1	1	1	4.5	0	1	36	2	132	2	37	2	65	1	44	0	21	51	3.3	1	12.08	2	55	34.9	0.3	113	244	0	37.1	164.4	181.4	18.1	4.19	2	137	2	6.4	3	1.74	2	2.31	2	1.01	2	18
0	232	820185	2022.04.13	1	1	84	3	26	0	1	20	2	90	2	39	4	110	0	58	1	52	75.3333	0.8	1	12.25	3	15.1	74.6	0.9	124	410	0	36	18.2	15.5	9.6	4.07	2	133	1	4.27	2	1.04	1	1.77	1	0.76	2	13
0	233	821795	2022.04.22	2	1	10	1	7.5	0	1	30	2	130	2	37.1	2	90	0	52	0	38	64.6667	2.1	1	10.09	2	51.1	38.8	0.5	115	372	0	47.2	24.7	49.8	8.5	4.66	2	137	2	4.6	2	1.44	1	2.48	2	0.93	2	26
0	234	810618	2022.04.20	1	1	2	1	6	0	1	30	2	130	2	36.1	2	85	0	42	0	43	56.3333	1.8	1	6.9	2	71.4	15	0.35	107	372	0	38.3	90.6	106.5	7.3	5.92	2	136	2	5.23	2	1.91	2	2.43	2	0.87	2	14
0	235	822039	2022.04.24	1	1	8	1	8.5	0	1	35	2	140	2	37.8	3	91	0	43	0	48	59	1.4	1	3.58	1	41.3	53.4	0	113	140	0	43.1	28.1	42.5	5.5	6.37	3	136	2	4.19	1	0.93	1	2.4	2	0.94	2	14
0	236	792284	2022.04.22	1	1	16	2	10	0	1	28	2	124	2	32.7	1	85	1	47	1	38	59.6667	4.5	1	9.1	2	23.7	67.1	0.35	138	190	0	57.2	18	32	8.3	3.82	2	138	2	4	1	2.31	3	2.89	3	1.05	3	35
0	237	827798	2022.05.23	1	1	37	3	11.5	1	1	25	2	121	3	37.2	2	101	0	60	1	41	73.6667	1.1	1	13.78	3	37.3	54.5	0.68	117	381	0	44.4	11.3	22.1	9.1	2.77	1	142	2	4.53	2	0.85	1	2.41	2	0.88	2	25
0	238	838573	2022.07.13	1	1	58	3	20	0	1	24	2	116	3	36.7	2	92	1	61	1	31	71.3333	1.1	1	23.69	3	12.8	64.4	0.6	121	347	0	41	25.1	25.3	8.6	4.33	2	135	2	3.99	2	1.34	1	2.33	2	1	2	30
0	239	871667	2023.01.26	1	2	14	2	9.5	0	1	31	2	129	2	37.9	3	86	1	51	1	35	62.6667	1.58	1	3.66	1	49.1	32.9	0.2	117	375	0	41.3	15.1	27.5	4.3	7.79	3	135	2	4.29	2	1.33	2	2.34	2	0.82	2	12
0	240	818320	2023.02.26	1	1	11	1	9	0	1	25	1	125	2	36.3	2	90	0	60	0	30	70	2.9	1	10.12	2	68.2	5.1	0.1	123	391	0	44.1	17.3	33.6	7.8	5.82	2	136	2	5.15	2	1.46	1	2.54	2	1.06	3	31
0	241	738243	2023.03.09	1	1	96	3	20	1	1	20	2	98	2	36.6	2	108	0	66	1	42	80	1.1	1	13.68	3	13.5	79.1	1.9	99	270	0	33	7.1	22.4	7.3	4.22	2	128	1	3.53	1	1.2	1	2.05	1	0.84	2	16
0	242	887815	2023.03.29	1	1	8	1	9	0	1	28	1	125	2	37	2	80	0	55	0	25	63.3333	2	1	11.15	2	64.4	25.2	0.65	110	319	0	43.4	19	31.9	3.9	5.47	2	135.4	2	4.47	2	1.67	2	2.67	2	1	2	23
0	243	890654	2023.04.11	1	1	1	1	4	0	1	32	2	145	2	39.1	4	68	1	32	1	36	44	1.34	1	5.34	2	51.3	34.8	0.2	112	267	0	31	12.8	55	109.6	5.69	2	127	1	6.4	3	1.47	1	2.3	2	0.94	2	3
0	244	821144	2023.05.04	2	1	27	2	15	0	1	26	2	126	2	37.4	3	99	0	49	1	50	65.6667	1.4	1	1.7	1	63.7	22.8	0.46	76	139	0	29	26.4	40.9	1.2	4.11	2	128	1	6.06	3	3.23	3	1.71	1	0.64	1	181
0	245	841003	2023.05.09	1	1	9	1	10	0	1	26	1	125	2	37	2	81	0	62	0	19	68.3333	0.8	1	7.8	2	55.1	34.1	0.3	109	366	0	39.4	27.3	29.4	4.6	4.57	2	138	2	4.63	2	1.4	1	2.59	2	0.97	2	10
0	246	902024	2023.05.26	2	1	6	1	7	0	1	24	1	125	2	37.4	3	80	0	48	0	32	58.6667	0.5	1	12.53	2	20.1	71	0.5	93	613	0	39.2	83.9	108.1	5.7	3.17	1	135	2	5.64	2	1.78	2	2.67	2	1.02	2	20
0	247	906044	2023.06.11	1	1	19	2	10	0	1	36	2	138	2	36.8	2	87	1	49	1	38	61.6667	2.47	1	3.99	1	13.8	82.1	0.28	147	446	0	45.8	11.5	21.2	11.6	5.58	2	136	2	4.85	2	1.6	2	2.31	2	0.82	2	51
0	248	909081	2023.06.23	1	1	27	2	14	0	1	28	2	126	2	36.4	2	112	0	83	0	29	92.6667	0.98	1	19.1	3	10.7	84.9	0.3	129	307	0	65.2	14.4	32	12.8	6.21	3	132	1	5.04	2	0.8	1	2.55	2	0.91	2	34
0	249	909585	2023.06.25	2	1	5	1	7.4	0	1	25	1	116	2	38.8	4	75	1	52	0	23	59.6667	1.67	1	10.97	2	39.2	54.3	0.5	100	465	0	45.1	17.4	28.5	12.3	5.77	2	137	2	4.37	2	1.23	1	2.54	2	1.09	3	36
0	250	444598	2016.07.19	1	1	2	1	3.5	0	1	35	2	162	2	38.2	3	74	1	43	0	31	53.3333	1.3	1	6.24	2	46.2	43	0.5	91	158	0	41.8	26	122	6.3	3.28	1	137.2	2	8.3	3	1.35	1	2.12	2	0.85	2	3
0	251	447093	2016.07.16	2	1	6	1	8	0	1	32	2	190	3	37.1	2	114	0	82	0	32	92.6667	1.5	1	10.87	2	55.9	32.2	0.2	114	417	0	42.7	14	49	7.3	4.79	2	140.2	2	4.8	2	1.42	1	2.45	2	1.05	3	20
0	252	426451	2016.07.15	1	1	7	1	7.4	0	1	70	3	150	2	36.5	2	85	0	53	0	32	63.6667	2.3	1	5.48	2	51.8	39.2	0.1	70	199	0	42.1	41	65	21.9	1.51	1	137.2	2	4.1	1	1.87	2	2.36	2	0.94	2	34
0	253	434755	2016.07.20	1	1	4	1	4	1	1	40	2	150	2	37	2	70	1	40	0	30	50	5.8	2	9.01	2	21.3	61.5	0.5	72	503	0	39.5	155.8	198.5	1.6	1.45	1	136	2	5.22	2	1.48	1	2.09	1	0.99	2	32
0	254	443886	2016.06.28	1	1	2	1	5.8	0	1	43	2	147	2	37	2	89	0	50	0	39	63	2.1	1	21.87	3	77.4	17.6	0.3	119	702	0	44	32	38	6.3	3.71	2	136.8	2	5.7	2	1.26	1	2.64	2	1.05	3	26
0	255	448298	2016.07.23	1	1	60	3	10	1	1	40	3	112	3	37.8	3	96	1	58	1	38	70.6667	1.6	1	20.88	3	23.6	68.9	0.3	129	648	0	39.3	16	33	5.8	2.23	1	140.8	2	5.6	3	1.8	2	2.2	2	1.17	3	46
0	256	448417	2016.07.24	1	1	11	1	8.2	0	1	64	3	189	3	37.3	2	103	0	69	0	34	80.3333	1.3	1	11.79	2	32.3	62.8	1.3	117	429	0	44.2	24	33	7.4	2.26	1	140.6	2	5.3	2	1.94	2	2.42	2	1.05	3	29
0	257	449244	2016.07.28	1	2	6	1	5	0	1	37	2	168	2	37	2	84	0	47	0	37	59.3333	1.5	1	20.47	3	27.8	62.1	0.5	121	469	0	41.5	20	63	5.8	3.12	1	146	2	7.2	3	2.2	2	2.41	2	1.35	3	31
0	258	449714	2016-08-01	1	1	12	1	4	1	1	36	2	170	2	37.5	3	117	0	64	0	53	81.6667	1.8	1	15.45	3	9.8	50.6	0.6	96	268	0	42.3	168	267	9.7	2.47	1	139.2	2	3.9	1	1.94	2	2.81	3	1.25	3	85
0	259	450164	2016-08-02	2	1	1	1	2.2	1	1	23	1	153	2	36.4	2	73	1	33	1	40	46.3333	2.3	1	10.93	2	42.2	35	0.5	107	321	0	34.1	7	19	36.8	3.21	1	138.5	2	5.8	2	1.47	1	2.35	2	1.11	3	40
0	260	447922	2016.09.21	1	2	6	1	3.9	1	1	41	2	141	2	36.4	2	87	0	51	0	36	63	2	1	11.99	2	78.9	14.1	0.3	142	286	0	43	21	58	6.2	3.31	2	142.3	2	6.1	3	1.42	1	2.58	2	1.32	3	20
0	261	445651	2016.07.08	1	1	5	1	7.5	0	1	54	2	213	3	36.7	2	86	0	52	0	34	63.3333	1.7	1	47.68	3	63.2	28.2	0.3	139	409	0	46.2	61.9	59.8	4.1	2.36	1	141	2	4.11	1	1.73	2	2.48	2	1.12	3	27
0	262	450492	2016.08.04	2	1	4	1	4.8	0	1	46	2	182	3	37.8	3	99	0	61	0	38	73.6667	5	2	7.34	2	35.6	60.2	2	119	483	0	38.7	85	101	24.9	5.49	2	140.6	2	4.8	2	1.79	2	2.05	1	1.47	3	54
0	263	444450	2016.08.16	2	1	1	1	3.3	0	1	30	2	120	2	36	2	60	1	40	0	20	46.6667	3	1	14.32	3	56.8	28.3	0.6	136	393	0	38.7	12	30	32.2	3.51	2	135.3	2	5.9	2	1.78	2	2.32	2	0.89	2	27
0	264	453187	2016-08-19	2	1	9	1	5.3	1	1	35	2	147	2	36.9	2	87	0	47	0	40	60.3333	1.6	1	11.51	2	20.6	68.2	1	184	312	0	44.4	83	70	9.4	3.18	1	141.2	2	5.3	2	1.87	2	2.4	2	1.24	3	27
0	265	433626	2016.08.08	1	1	3	1	3.5	1	1	50	2	170	2	38.6	4	69	1	34	1	35	45.6667	2	1	18.6	3	14.2	81.5	0.3	121	371	0	41.5	46	54	4.2	6.1	3	129.2	1	5.3	2	1.94	2	2.19	2	0.95	2	25
0	266	452780	2016.08.17	1	1	108	3	45	0	1	36	3	120	3	37	2	120	0	73	0	47	88.6667	1.7	1	15.57	3	14.1	76.7	1.5	127	360	0	29.3	48	40	10	2.26	1	138.1	2	4.6	2	2.01	3	2.03	1	1.48	3	26
0	267	451753	2016-08-11	2	1	5	1	4.6	1	1	30	2	120	2	37	2	60	1	40	0	20	46.6667	1.3	1	18.37	3	30.5	61.9	0.6	108	328	0	34.4	44	75	8	3.85	2	135.1	2	6.4	3	1.45	1	2.33	2	1.45	3	18
0	268	455954	2016.09.05	1	1	24	2	13.5	0	1	23	1	125	2	36.5	2	116	0	71	0	45	86	1.8	1	25.72	3	11	83.6	0.3	134	369	0	45.8	11.6	29.8	5.8	3.91	2	141	2	3.77	1	1.49	2	2.35	2	0.85	2	16
0	269	439729	2016.08.29	1	2	2	1	4.5	0	1	35	2	136	2	36.7	2	88	0	54	0	34	65.3333	1.2	1	7.76	2	34	58	0.3	99	347	0	32.7	21	34	2.8	3.77	2	148.9	2	4.3	2	1.66	2	2.24	2	1.52	3	24
0	270	447833	2016.08.31	2	1	1	1	2.9	1	1	39	2	147	2	36.6	2	61	1	30	1	31	40.3333	1.9	1	24.22	3	32.3	56.2	0.2	110	271	0	36.9	33	88	7.2	1.09	1	135.1	2	6.4	3	1.79	2	2.42	2	0.45	1	3
0	271	913083	2023.07.10	2	1	55	3	17	0	1	26	2	142	3	38.3	3	117	0	76	0	41	89.6667	0.6	1	4.29	1	50.7	42.2	0.6	118	227	0	33.3	14.4	35.9	5.8	5.37	2	135	2	4.06	2	1.31	1	2.39	2	0.83	2	20
0	272	911603	2023.07.03	2	1	52	3	17	0	1	35	2	112	3	39	4	89	1	62	1	27	71	1.46	1	7.59	2	9.2	83.6	1.5	100	170	0	44	10.1	32.6	8.2	6.02	3	132	1	3.84	2	0.82	1	2.23	2	0.87	2	32
0	273	910743	2023.06.29	1	1	14	2	12	0	1	36	2	116	2	36.8	2	80	1	56	0	24	64	7.7	2	6.88	2	30.8	66.2	0.1	120	216	0	51.4	20.9	36	5.8	8.6	3	140	2	4.12	1	2.42	3	2.25	2	0.88	2	36
0	274	909927	2023.06.26	1	1	46	3	11.7	0	1	23	2	135	3	37.7	3	105	0	83	0	22	90.3333	1.55	1	18.7	3	14.6	79.3	0.3	137	434	0	45.8	9.8	23.6	10.4	7.03	3	133	1	4.28	2	1.42	2	2.45	2	0.96	2	42
0	275	909490	2023.06.25	1	1	13	2	7.5	1	1	31	2	130	2	37	2	105	0	64	0	41	77.6667	1.44	1	14.74	3	7.3	89	1	111	568	0	46.5	13.6	22.8	7.9	8.21	3	133	1	4.46	2	1.72	2	2.58	2	0.9	2	31
0	276	886769	2023.06.22	1	2	3	1	5.6	0	1	58	2	172	2	37.8	3	95	0	51	0	44	65.6667	2.27	1	9.69	2	43.5	44.8	0.5	103	385	0	39.6	18.7	26.7	8.5	6.33	3	135	2	4.43	2	1.66	2	2.52	2	0.82	2	14
0	277	908886	2023.06.22	2	1	11	1	7.5	1	1	32	2	130	2	38	3	98	0	52	0	46	67.3333	1.2	1	9.85	2	36.5	56.8	1.3	119	386	0	48.5	53.2	49.4	5.3	5.83	2	140	2	4.1	1	1.41	1	2.57	2	1.1	3	17
0	278	908864	2023.06.21	1	1	1	1	4.5	0	1	25	1	126	2	36.6	2	79	1	49	0	30	59	1.19	1	7.52	2	69.9	19.5	1	88	495	0	39.5	10.6	25.4	14	4.91	2	134	1	4.39	2	1.82	2	2.37	2	0.93	2	16
0	279	908849	2023.06.21	2	1	9	1	8	0	1	36	2	130	2	38	3	73	1	48	0	25	56.3333	0.8	1	6.57	2	32.8	58.3	0.2	129	261	0	42.2	25.3	72.4	4.6	7.76	3	137	2	4.2	2	1.26	1	2.53	2	0.88	2	15
0	280	908755	2023.06.21	2	1	1	1	4.7	0	1	35	2	147	2	36.5	2	71	1	31	1	40	44.3333	1.11	1	11.17	2	54.9	31.6	0.7	121	182	0	40.6	11.7	29.3	15.6	5	2	137	2	5	2	1.9	2	2.3	2	0.9	2	16
0	281	908510	2023.06.20	2	1	1	1	3.6	0	1	36	2	130	2	36.8	2	89	0	42	0	47	57.6667	1.41	1	6.48	2	76.2	12.2	0.3	134	276	0	44.2	14.9	27.5	27	3.82	2	140	2	5.18	2	1.68	2	2.44	2	0.96	2	24
0	282	851560	2023.06.19	1	1	19	2	9	0	1	37	2	160	3	37.6	3	84	1	65	0	19	71.3333	1.96	1	5.94	2	24.7	71.4	0.4	89	167	0	35	31.2	40.3	20.1	4.05	2	130	1	4.04	1	0.85	1	2.28	2	0.83	2	7
0	283	889676	2023.06.19	1	1	2	1	5.2	0	1	34	2	178	2	36.9	2	114	0	72	0	42	86	2.07	1	6.4	2	71.6	19.5	0.2	102	488	0	46.7	18.1	24.4	9.6	5.81	2	132	1	4.43	2	1.67	2	2.58	2	0.93	2	22
0	284	907776	2023.06.18	1	1	2	1	5.5	0	1	37	2	142	2	36.8	2	83	0	40	0	43	54.3333	1.24	1	8.6	2	68.6	19.7	0.3	93	329	0	38	25.3	34.9	6.2	4.88	2	137	2	4.4	2	1.78	2	2.18	2	0.86	2	19
0	285	907728	2023.06.17	1	1	3	1	5.2	0	1	35	2	142	2	36.7	2	82	0	53	0	29	62.6667	0.9	1	6.28	2	78.2	18.7	1	102	452	0	34.1	48.9	44.3	2.4	4.69	2	137	2	4.87	2	1.76	2	2.43	2	0.83	2	11
0	286	886430	2023.16.17	1	1	3	1	5.5	0	1	30	2	168	2	37.3	2	71	1	39	1	32	49.6667	2.41	1	16.69	3	26.5	63.7	0.2	90	890	0	40	44.3	50.8	13.3	6.09	3	133	1	4.74	2	1.52	1	2.51	2	0.79	2	23
0	287	905210	2023.06.07	1	2	5	1	7	0	1	27	1	102	2	36.8	2	89	0	51	0	38	63.6667	4.1	1	15.24	3	47.8	44.4	0.5	107	652	0	42.2	14.4	37.8	5.9	5.27	2	133	1	4.94	2	1.55	1	2.54	2	0.99	2	12
0	288	904109	2023.06.03	1	1	11	1	7.5	0	1	47	2	180	3	37	2	97	0	58	0	39	71	1.67	1	6.15	2	19.4	70.6	0.3	123	435	0	45.4	35.5	35.8	5.5	6.25	3	136	2	4.75	2	1.49	2	2.6	2	0.94	2	23
0	289	819653	2023.06.03	1	2	13	2	4.3	1	1	56	3	140	2	38.5	3	85	1	45	0	40	58.3333	0.6	1	6.9	2	27.4	63	0.4	106	504	0	35.7	10.8	19.2	9.6	4.9	2	136	2	4.48	2	0.86	1	2.23	2	0.96	2	9
0	290	903860	2023.06.02	2	1	65	3	22	0	1	30	2	131	3	37.4	3	107	0	69	1	38	81.6667	1.07	1	16.8	3	29.9	61	0.5	118	300	0	43.4	31.3	42.3	7.1	4.54	2	133.9	1	4.6	2	1.54	2	2.57	2	0.84	2	29
0	291	903748	2023.06.02	1	1	2	1	6	0	1	70	3	194	3	36.2	2	100	0	58	0	42	72	0.7	1	5.09	2	44	43.1	1	99	510	0	38.5	18.8	34.1	13.6	5.5	2	139.4	2	4.55	2	2.74	3	2.7	2	0.89	2	33
0	292	805914	2023-06-01	2	1	32	2	15	0	1	57	3	162	3	38.4	3	104	0	65	0	39	78	2.03	1	19.92	3	17.5	76.4	0.2	131	382	0	47.8	8.5	20.4	34.1	3.98	2	136	2	4.12	2	1.12	1	2.5	2	0.86	2	34
0	293	903457	2023.06.01	2	1	2	1	5.4	0	1	45	2	180	3	36.5	2	95	0	70	0	25	78.3333	2	1	45.23	3	5.2	92.4	1.6	116	1040	0	44.1	128.6	113.6	21.6	8.49	3	134	1	4.91	2	1.8	2	2.93	3	0.95	2	17
0	294	903429	2023-05-31	1	1	3	1	6.5	0	1	30	2	174	2	37.1	2	82	0	34	1	48	50	2.4	1	9.58	2	71.6	16.9	0.2	111	602	0	43.4	51.1	42.6	10.1	5.82	2	138	2	4.42	2	1.78	2	2.68	2	1	2	16
0	295	881052	2023-05-31	2	1	3	1	5	0	1	44	2	160	2	37	2	89	0	44	0	45	59	1.26	1	17.74	3	58	30.4	0.1	110	336	0	42.4	36	39.1	6.7	3.85	2	135	2	4.82	2	1.81	2	2.59	2	0.83	2	22
0	296	903422	2023.05.31	1	1	2	1	5.7	0	1	31	2	160	2	36.8	2	85	0	47	0	38	59.6667	1.04	1	12.02	2	74.8	9.8	0.3	115	647	0	41	47.2	62.4	13.2	4.96	2	136	2	5.26	2	2.1	2	2.55	2	0.89	2	24
0	297	903129	2023.05.30	1	2	2	1	3.7	1	1	30	2	145	2	38.1	3	70	1	45	0	25	53.3333	1.16	1	15.62	3	40.3	48.1	0.1	113	426	0	38.2	16.1	35.1	8.6	5.39	2	133	1	3.78	1	1.24	1	2.48	2	0.79	2	14
0	298	903032	2023.05.30	2	2	84	3	17.8	1	1	22	2	113	3	38.1	3	98	1	56	1	42	70	1.38	1	5.79	2	31.3	58.6	0.5	124	167	0	28.9	51	110	6.1	4.27	2	132	1	3.6	1	0.77	1	1.86	1	0.92	2	18
0	299	902791	2023.05.29	1	1	7	1	8	0	1	28	1	146	2	37.1	2	122	0	72	0	50	88.6667	0.98	1	8.3	2	48	38.9	2.1	104	338	0	34.9	15	46.3	2.6	5.87	2	134	2	4.02	1	1.52	2	2.45	2	0.9	2	11
0	300	902767	2023.05.29	1	1	3	1	8.9	0	1	46	2	174	2	37	2	107	0	59	0	48	75	0.73	1	7.93	2	61.6	26.9	0.6	97	525	0	35.8	21.4	27.7	2.1	6.69	3	136	2	4.96	2	2.16	2	2.58	2	0.92	2	14
0	301	902282	2023.05.28	2	1	57	3	17	0	1	28	2	138	3	39.2	4	106	0	72	0	34	83.3333	1.6	1	26.62	3	10.5	85.1	0.5	131	365	0	42.7	12.6	26	10.3	2.58	1	138	2	3.6	1	1.32	1	2.56	2	0.85	2	30
0	302	902283	2023.05.27	1	2	12	1	9	0	1	47	2	171	2	37.9	3	124	0	71	0	53	88.6667	1.04	1	15.41	3	10.2	87.4	0.2	107	382	0	43.4	41.4	46.4	10.1	6.15	3	136	2	4.37	2	1.35	1	2.59	2	0.92	2	25
0	303	858415	2023.05.27	2	1	6	1	5.4	0	1	39	2	179	2	36.6	2	97	0	52	0	45	67	3.4	1	8.79	2	70.5	20.7	0.3	124	361	0	41.4	74.4	54.7	7.8	5.46	2	137	2	5.47	2	1.92	2	2.32	2	0.99	2	14
0	304	902156	2023.05.26	1	1	1	1	4.5	0	1	31	2	140	2	36.8	2	80	0	41	0	39	54	2.84	1	9.51	2	56.6	25.2	0.3	147	355	0	39.5	24	31.6	18.7	3.9	2	142	2	5.52	2	2.14	2	2.85	3	0.86	2	17
0	305	894843	2023.05.26	1	1	2	1	3	0	1	35	2	140	2	37	2	82	0	48	0	34	59.3333	2.16	1	6.68	2	51.8	36.4	0.1	114	416	0	37	24.5	39.6	7.5	3.51	2	127	1	5.55	2	2.24	2	2.46	2	0.95	2	24
0	306	877520	2023.05.26	2	1	3	1	3.2	1	1	33	2	122	2	36.7	2	87	0	43	0	44	57.6667	0.7	1	5.24	2	51.5	39.6	0.5	91	182	0	37.8	16.1	28.4	7	4.19	2	139	2	5.33	2	1.67	2	2.5	2	0.92	2	15
0	307	902017	2023.05.26	1	2	15	2	9	0	1	45	3	140	2	36.8	2	98	0	62	0	36	74	2.01	1	34.91	3	6.02	26.68	0.4	129	638	0	32.9	12.1	19.9	7.6	4.93	2	132	1	3.71	1	1.6	2	2.3	2	0.75	2	19
0	308	901694	2023.05.25	1	2	25	2	12	0	1	25	2	102	2	36.7	2	91	0	47	1	44	61.6667	3.05	1	5.2	2	28.7	69	0.2	77	164	0	51.6	22	46.9	6.4	12.02	3	136	2	3.21	1	1.98	2	2.69	2	0.79	2	34
0	309	901643	2023.05.24	1	2	2	1	5.5	0	1	32	2	133	2	36.3	2	97	0	75	0	22	82.3333	3.84	1	9.64	2	58.2	28.6	0.2	101	604	0	40.2	50.7	64.1	7.9	6.47	3	132	1	4.46	2	1.24	1	2.66	2	0.88	2	15
0	310	863003	2023.05.24	2	1	24	2	14	0	1	27	2	85	2	36.7	2	110	0	70	0	40	83.3333	1.57	1	25.48	3	13.5	85.6	0.7	119	121	0	37.1	143	780.2	4.5	2.52	1	136	2	5.39	2	2.12	2	1.78	1	1.01	2	74
0	311	901400	2023.05.23	2	1	27	2	12	0	1	26	2	126	2	36.6	2	96	0	58	0	38	70.6667	3.27	1	22.65	3	27.4	62.1	0.5	125	648	0	44	7.4	30.5	10.8	3.82	2	136	2	4.83	2	1.28	1	2.64	2	0.95	2	32
0	312	901364	2023.05.23	2	1	2	1	3.7	0	1	41	2	148	2	36.9	2	65	1	47	0	18	53	3.17	1	7.29	2	54.5	34.4	0.3	108	344	0	35	23	28.4	3.1	6.44	3	135	2	4.52	2	1.48	1	2.49	2	0.97	2	13
0	313	901114	2023.05.22	1	1	11	1	7.1	1	1	46	2	164	2	38	3	86	0	42	0	44	56.6667	0.8	1	10.54	2	50.1	38.2	1.7	119	555	0	40	35.9	22.1	5.8	4.61	2	135	2	4.43	2	1.66	2	2.61	2	1.01	2	21
0	314	901107	2023.05.22	1	2	2	1	5.5	0	1	29	1	169	2	37.1	2	96	0	44	0	52	61.3333	1.39	1	2.58	1	52.3	40.7	1.4	105	368	0	41.2	31.2	53.1	17.5	7.04	3	139	2	5.26	2	1.93	2	2.61	2	0.84	2	14
0	315	901009	2023.05.22	2	1	2	1	4.6	0	1	27	1	135	2	36.6	2	80	0	50	0	30	60	1.1	1	4.65	2	57.7	31	0.5	116	371	0	44.1	43.4	65.5	28.9	5.68	2	121	1	4.54	2	1.96	2	2.6	2	0.84	2	18
0	316	900958	2023.05.22	1	1	2	1	5	0	1	20	1	153	2	37	2	97	0	51	0	46	66.3333	1.7	1	4.83	2	33.5	52	0.4	91	433	0	33.8	23.9	30.6	8	5.11	2	138	2	4.81	2	1.8	2	2.53	2	0.94	2	17
0	317	900632	2023.05.21	1	1	7	1	5.6	1	1	49	2	174	2	36.8	2	107	0	62	0	45	77	1.01	1	6.71	2	50.6	37.7	1	116	265	0	39.3	35.1	49.7	3.5	5.54	2	140	2	4.54	2	1.89	2	2.5	2	0.8	2	17
0	318	900562	2023.05.21	1	1	68	3	28	0	1	23	2	84	2	36.7	2	131	0	61	1	70	84.3333	1.4	1	24.97	3	11.4	82.2	1.4	117	513	0	41.2	54.6	67.1	8.3	4.28	2	139.4	2	5.48	3	2.24	3	2.33	2	0.92	2	29
0	319	833828	2023.05.21	2	1	12	1	8	0	1	25	1	127	2	37.5	3	87	0	38	1	49	54.3333	1.07	1	5.38	2	62	14.8	0.3	107	300	0	57.8	21.2	29.7	3.2	4.65	2	140	2	4	1	1.57	2	2.49	2	1.06	3	20
0	320	900497	2023.05.20	2	1	1	1	3.8	0	1	34	2	165	2	36.7	2	94	0	58	0	36	70	3.3	1	11.25	2	56.5	26.5	0.2	107	366	0	35.7	46.7	38.8	17.2	5.36	2	133	1	4.68	2	1.88	2	2.68	2	0.86	2	16
0	321	900441	2023.05.20	2	1	53	3	15	0	1	26	2	125	3	37.5	3	93	1	61	0	32	71.6667	1.6	1	7.99	2	25.5	64.8	1.5	132	281	0	37.9	9.5	20.1	9.8	4.28	2	139	2	3.56	1	1.12	1	2.5	2	0.9	2	27
0	322	900325	2023.05.19	2	1	64	3	20	0	1	25	2	120	3	36.6	2	94	1	63	1	31	73.3333	1.47	1	4.62	2	38.2	50	0.5	136	290	0	38.8	53	51.2	8.1	7.15	3	137	2	4.47	2	1.34	1	2.49	2	1.01	2	23
0	323	865490	2023.05.18	1	1	5	1	7.4	0	1	30	2	130	2	36.6	2	87	0	42	0	45	57	1.72	1	13.71	2	49.3	40.5	1	110	642	0	44.5	20.2	35.8	4.6	5.01	2	139	2	4.88	2	1.76	2	2.78	2	0.88	2	20
0	324	899835	2023.05.17	1	1	12	1	8.3	0	1	38	2	166	2	36.7	2	87	0	46	0	41	59.6667	1.54	1	8.83	2	41.6	45.8	0.3	114	384	0	44.3	24.6	46.6	3.2	5.36	2	135	2	4.17	1	1.74	2	2.48	2	0.83	2	23
0	325	899734	2023.05.17	1	1	1	1	3.8	0	1	24	1	150	2	36.7	2	66	1	53	0	13	57.3333	2.88	1	8.15	2	38.1	42.2	0.3	110	524	0	36.4	14.7	28.7	39.9	3.66	2	128	1	4.23	2	1.41	1	2.56	2	0.9	2	32
0	326	899597	2023.05.16	2	1	1	1	4.8	0	1	52	2	178	2	38.1	3	78	1	53	0	25	61.3333	0.83	1	6.6	2	35.8	54.8	0.6	120	387	0	34.8	7.4	22.8	26.4	6.48	3	133	1	3.99	1	1.68	2	2.42	2	0.9	2	16
0	327	899459	2023.05.16	1	1	5	1	7	0	1	39	2	178	2	36.8	2	90	0	50	0	40	63.3333	2.31	1	4.72	2	56.1	41.4	0.2	121	329	0	46.8	23.7	38.1	2.6	8.5	3	138	2	4.43	2	1.69	2	2.51	2	0.94	2	22
0	328	854711	2023.05.15	2	1	7	1	8.9	0	1	40	2	164	2	37.4	3	104	0	62	0	42	76	1	1	9.52	2	57.7	30.6	1.2	95	620	0	39.6	32.9	46.6	11.5	6.3	3	136	2	4.11	1	1.35	1	2.62	2	0.84	2	17
0	329	893329	2023-05-14	1	1	2	1	4.8	0	1	23	1	148	2	36	2	99	0	63	0	36	75	1.1	1	4.09	1	72.1	15.1	0.4	106	290	0	35.6	17.3	21.5	23.4	4.67	2	136	2	4.92	2	1.97	2	2.59	2	0.91	2	9
0	330	898732	2023-05-14	2	1	72	3	18	0	1	35	2	125	3	37.5	3	89	1	67	1	22	74.3333	0.9	1	18.23	3	7.5	87.7	0.1	142	226	0	37.6	12.1	20.9	23.8	4.21	2	131	1	4.46	2	1.32	1	2.52	2	0.99	2	37
0	331	898687	2023.05.13	2	2	4	1	5	0	1	30	2	144	2	37	2	102	0	57	0	45	72	1.42	1	8.39	2	65.4	24.3	0.4	112	563	0	41.9	18.7	29.5	6.7	5.27	2	138	2	4.8	2	1.51	1	2.68	2	0.9	2	19
0	332	898443	2023.05.12	1	1	56	3	17	0	1	28	2	143	3	39.2	4	118	0	77	0	41	90.6667	1.7	1	2.9	1	37.5	48.4	0.5	124	176	0	41	25.4	45.2	15.2	6.24	3	130.6	1	4.7	2	1.22	1	2.37	2	0.8	2	33
0	333	898283	2023.05.11	1	1	39	3	9	0	1	25	2	130	3	36.6	2	88	1	45	1	43	59.3333	1.02	1	5.45	2	17.4	75.7	0.1	142	379	0	39.8	18.5	40.3	4.5	6.86	3	133	1	4.69	2	1.57	2	2.43	2	1.14	3	20
0	334	898281	2023.05.11	2	1	52	3	15	0	1	25	2	125	3	38	3	85	1	47	1	38	59.6667	1.29	1	9.35	2	40.4	51.3	0.2	95	458	0	32.7	9.7	38.8	12.2	4.8	2	129	1	5.1	2	1.38	2	2.33	2	1	2	26
0	335	869719	2023.05.11	1	1	4	1	3.3	1	1	30	2	154	2	36.7	2	87	0	50	0	37	62.3333	2.15	1	6.2	2	45.7	46.6	0.4	92	612	0	32.4	80.4	113.1	90.1	3.5	2	131	1	5.33	2	1.23	1	2.35	2	0.94	2	7
0	336	897773	2023.05.09	2	1	4	1	8	0	1	43	2	160	2	38.1	3	93	0	55	0	38	67.6667	2.2	1	9.11	2	27.3	67.8	0.5	121	415	0	42.4	18.4	36.6	9.5	7.39	3	138	2	4.28	2	1.75	2	2.6	2	0.94	2	20
0	337	897745	2023-05-09	1	1	1	1	5	0	1	38	2	168	2	36.8	2	99	0	66	0	33	77	1.3	1	12.22	2	58	22.6	0.5	113	200	0	41.3	38.2	31.7	12.8	6.03	3	137	2	4.72	2	1.96	2	2.57	2	0.96	2	13
0	338	896988	2023.05.07	1	1	34	2	14	0	1	34	2	122	2	38	3	99	0	67	0	32	77.6667	0.5	1	8.28	2	16.5	79.8	1.76	108	519	0	42	16.3	32.7	11.3	5.9	2	136	2	4.94	2	1.96	2	2.22	2	0.96	2	16
0	339	896920	2023-05-07	1	1	1	1	5.2	0	1	31	2	133	2	37.7	3	95	0	73	0	22	80.3333	1.4	1	9.59	2	48.4	38	0.3	121	328	0	39.3	13.1	24.4	14.6	6.78	3	134	1	4.39	2	1.7	2	2.73	2	0.84	2	18
0	340	896212	2023.05.04	1	1	2	1	6.8	0	1	36	2	185	3	36	2	89	0	45	0	44	59.6667	1.7	1	8.51	2	51.2	30.7	0.2	108	440	0	38.3	16.8	29.4	10.5	5.78	2	137	2	4.39	2	1.66	2	2.68	2	0.92	2	12
0	341	871421	2023.05.04	1	1	3	1	6	0	1	30	2	147	2	36.6	2	99	0	42	0	57	61	0.8	1	13.08	2	61.3	29.4	1.5	117	475	0	41.9	27.5	28.9	9.3	5.48	2	137	2	4.56	2	1.8	2	2.55	2	0.87	2	16
0	342	896048	2023.05.04	2	1	156	3	25.5	0	1	17	1	84	2	36.5	2	137	0	95	0	42	109	1.09	1	8.19	2	39.6	55	0.7	148	132	0	23	142.5	108.9	32.4	8.01	3	137	2	4.44	2	1.07	1	1.91	1	0.65	1	33
0	343	895892	2023.05.04	1	1	2	1	3.1	0	1	28	1	131	2	37.3	2	76	1	50	0	26	58.6667	3.09	1	5.68	2	48.6	34.2	0.5	93	289	0	34.9	19.5	34	6.8	6.33	3	136	2	4.18	1	1.52	1	2.55	2	0.61	1	11
0	344	870809	2023.05.03	2	1	3	1	6	0	1	56	2	220	3	37	2	101	0	70	0	31	80.3333	3.67	1	9.24	2	44.6	44.5	0.2	103	581	0	41.6	19.6	51.1	12.5	6.84	3	137	2	6.23	3	1.76	2	2.63	2	0.89	2	23
0	345	851799	2023.05.03	2	1	96	3	19.5	0	1	25	2	116	3	36.9	2	115	0	65	1	50	81.6667	1.92	1	17.71	3	6	89.5	0.3	123	298	0	40.8	17	34.7	14.3	4.62	2	141	2	4.02	2	1.2	1	2.43	2	0.74	1	15
0	346	895698	2023.05.03	1	1	2	1	3.8	0	1	53	2	182	3	36.9	2	92	0	41	0	51	58	1.4	1	4.91	2	84.9	9.5	0.2	91	192	0	40	40	46.3	15	4.41	2	140	2	4.35	2	1.76	2	2.72	2	0.96	2	16
0	347	892714	2023.04.30	1	2	3	1	5	0	1	37	2	159	2	36.9	2	87	0	51	0	36	63	0.9	1	11.75	2	59.4	29.2	0.4	31.3	416	0	42.2	26.1	42.4	3.8	5.44	2	135	2	4.76	2	1.56	1	2.72	2	0.79	2	11
0	348	857156	2023.04.30	1	1	6	1	3.9	0	1	34	2	137	2	37.5	3	85	0	57	0	28	66.3333	0.5	1	7.86	2	56.5	35.7	0.2	95	291	0	40	20.6	45.3	7.9	3.8	2	135	2	5.18	2	1.42	1	2.82	3	1.04	3	24
0	349	895268	2023.04.30	2	1	4	1	4.2	0	1	49	2	149	2	37.9	3	80	0	41	0	39	54	1.46	1	15.51	3	61.1	22	0.1	154	252	0	40.4	16.1	37.5	6.2	4.7	2	135	2	5.39	2	2.06	2	2.48	2	0.96	2	22
0	350	882692	2023.04.28	1	1	2	1	5	0	1	37	2	165	2	36.5	2	96	0	62	0	34	73.3333	0.73	1	6.82	2	79.3	10.6	0.5	122	386	0	43.8	19.9	38.8	34.1	6.14	3	133	1	5.05	2	1.76	2	2.71	2	0.93	2	19
0	351	875319	2023.04.26	1	2	2	1	5.6	0	1	33	2	156	2	38.7	4	98	0	62	0	36	74	1.94	1	7.64	2	42.3	43.4	0.3	106	366	0	56.1	24.3	32.9	34.8	6.81	3	132	1	4.6	2	1.36	1	2.42	2	0.92	2	13
0	352	893244	2023.04.21	1	1	12	1	8.6	0	1	38	2	165	2	37.3	2	98	0	50	1	48	66	0.84	1	14.71	3	49.3	40.3	0.3	116	532	0	39.1	20.8	49.5	3.2	4.1	2	135	2	4.58	2	1.13	1	2.36	2	0.89	2	24
0	353	883288	2023.04.20	2	1	1	1	5.2	0	1	57	2	160	2	36.8	2	94	0	49	0	45	64	1.25	1	4.89	2	33.1	50.5	0.2	107	366	0	40.7	19.6	36.5	40.1	5.73	2	132	1	5.55	2	2.08	2	2.65	2	0.82	2	5
0	354	892842	2023.04.19	2	1	68	3	20	0	1	29	2	120	3	36.9	2	112	0	69	1	43	83.3333	0.5	1	3.81	1	21.6	66.3	0.5	114	189	0	38	16.8	30.1	6.5	6.51	3	139	2	4.29	2	1.4	2	2.34	2	0.95	2	19
0	355	892795	2023.04.19	2	2	14	2	12	0	1	30	2	125	2	37.1	2	72	1	48	1	24	56	1.35	1	7.54	2	39.5	47.3	0.1	118	261	0	48.2	42.7	63.7	11.2	3.17	1	138	2	5.23	2	1.86	2	2.38	2	1.02	2	33
0	356	892606	2023.04.19	2	1	50	3	14	0	1	27	2	112	3	39	4	100	0	69	1	31	79.3333	0.7	1	7.55	2	27.5	62.7	0.1	117	272	0	47	18.2	69.1	9.2	7.29	3	136	2	3.74	2	1.13	1	2.55	2	0.79	2	38
0	357	884162	2023.04.11	1	1	9	1	8.8	0	1	40	2	178	2	37.5	3	107	0	89	0	18	95	1.12	1	14.67	3	52.6	40.9	0.5	114	539	0	40.6	21.6	34.2	2.3	5.41	2	135	2	4.61	2	1.24	1	2.3	2	0.96	2	16
0	358	890646	2024.04.10	1	1	6	1	6	0	1	33	2	171	2	37.5	3	91	0	47	0	44	61.6667	1.13	1	21.36	3	39.6	53.3	0.3	103	318	0	44.4	46.3	50.8	9.6	5.52	2	140	2	4.1	1	1.06	1	2.53	2	0.82	2	8
0	359	871342	2023.04.10	2	1	3	1	4	0	1	71	3	186	3	37.8	3	75	1	50	0	25	58.3333	3.79	1	8.6	2	37.8	36.8	0.2	86	476	0	38.4	18.1	58.1	6.2	2.82	1	130	1	5.57	2	1.27	1	2.37	2	0.98	2	13
0	360	860066	2023.03.31	2	1	4	1	4.9	0	1	32	2	178	2	37.1	2	85	0	32	1	53	49.6667	5.52	2	11.89	2	62.1	31.9	0.4	115	196	0	44.1	55.1	112.6	22.5	8.72	3	136	2	4.98	2	1.31	1	2.51	2	1	2	27
0	361	888150	2023.03.30	1	1	21	2	11.2	0	1	19	1	117	2	38.3	3	93	0	71	0	22	78.3333	0.87	1	5.19	2	6.7	91.2	1.7	116	182	0	31	2.9	79.4	2.6	5.27	2	135	2	4.07	1	0.34	1	1.99	1	0.72	1	29
0	362	875473	2023.05.29	1	1	4	1	5.2	0	1	35	2	166	2	37.5	3	84	0	44	0	40	57.3333	2.8	1	9.03	2	44.7	45.8	0.1	109	366	0	35.7	173.6	164.1	4	5.31	2	139.6	2	4.7	2	1.75	2	2.43	2	0.81	2	20
0	363	901711	2023.05.25	1	1	4	1	4	0	1	25	1	147	2	36.6	2	68	1	34	1	34	45.3333	1.58	1	4.37	2	61.2	34.8	0.3	97	497	0	38.4	15.4	33.2	11.4	5.19	2	140	2	4.96	2	2.08	2	2.38	2	1.03	3	16
0	364	865576	2022.12.24	1	1	10	1	10	0	1	34	2	128	2	36.8	2	86	0	60	0	26	68.6667	0.8	1	8.31	2	36	59.4	0.3	100	192	0	36.9	40	75.2	9.8	5.67	2	137	2	4.5	2	1.02	1	2.53	2	0.91	2	14
0	365	887551	2023.03.28	2	1	6	1	7	0	1	39	2	169	2	36.8	2	100	0	76	0	24	84	2.8	1	2.31	1	46.4	46.7	0.5	128	301	0	51.1	20.8	35.3	6.9	7.12	3	139	2	4.98	2	1.58	1	2.61	2	0.97	2	11
0	366	866655	2022.12.29	1	1	2	1	2.5	1	1	34	2	180	3	36.9	2	94	0	44	0	50	60.6667	2.69	1	6.6	2	61.2	24.1	0.8	94	244	0	32.6	11.4	31.2	19.5	6.11	3	138	2	4.72	2	1.8	2	2.58	2	0.74	1	15
0	367	443931	2016.06.29	1	1	48	3	15	0	2	32	2	165	3	38.9	4	101	0	52	1	49	68.3333	1.31	1	10.51	2	26.2	68.2	0.2	121	329	0	31.3	39	22	5.7	3.83	2	132	1	3.8	2	0.76	1	2.24	2	0.8	2	23
0	368	447811	2016.07.20	2	2	7	1	5.7	0	2	34	2	132	2	37.8	3	81	0	57	0	24	65	0.62	1	8.5	2	66.9	20.3	0.3	135	305	0	36.1	101	102	25.2	3.41	2	142	2	5.8	2	1.72	2	2.34	2	1.12	3	24
0	369	472344	2016.12.03	2	1	12	1	6.7	0	2	38	2	104	2	37.7	3	94	0	56	0	38	68.6667	1.8	1	4.37	1	56.8	39.1	0.7	90	115	0	41.3	38	35	6.4	3.41	2	142	2	4.4	2	1.72	2	2.52	2	1.02	2	32
0	370	472374	2016.12.03	1	1	9	1	7.2	0	2	39	2	142	2	36.5	2	63	1	37	1	26	45.6667	0.9	1	9.73	2	36.2	53.4	0.3	78	542	0	24.6	8	17	4.9	5.56	2	137	2	3.9	1	0.5	1	1.84	1	0.76	2	13
0	371	298391	2017.04.17	2	1	8	1	5.5	0	2	28	1	110	2	38.4	3	108	0	74	0	34	85.3333	1.1	1	10.25	2	32.2	61.7	0.5	147	417	0	35.3	8	23	7.5	5.77	2	135	2	4.1	1	0.95	1	2.17	2	0.79	2	20
0	372	497032	2017.04.21	1	1	5	1	6	0	2	30	2	150	2	37.8	3	81	0	68	0	13	72.3333	0.76	1	16.66	3	29.5	61.7	0.8	143	608	0	39.5	11	27	6.8	4.2	2	139	2	4.3	2	0.94	1	2.13	2	0.85	2	29
0	373	499291	2017.05.05	1	1	12	1	5.1	1	2	34	2	145	2	38.8	4	92	0	68	0	24	76	0.91	1	13.16	2	52.9	29.2	0.3	99	297	0	39.7	47.3	57.4	19.7	4.08	2	135	2	4.87	2	0.89	1	2.53	2	1.08	3	14
0	374	500903	2017.05.15	1	1	2	1	5.1	0	2	30	2	180	3	36.6	2	65	1	30	1	35	41.6667	1.65	1	6.75	2	51.9	23.6	0.3	108	406	0	33.5	21.3	33.6	27	4.66	2	130	1	5.58	2	1.43	1	2.18	2	0.84	2	27
0	375	505997	2017.06.14	2	1	5	1	6.6	0	2	25	1	110	2	37.3	2	89	0	56	0	33	67	0.55	1	18.89	3	14.9	80.7	0.1	132	388	0	43.8	14.4	25.9	7.1	3.15	1	138	2	5.37	2	1.89	2	2.63	2	1	2	36
0	376	535413	2017.11.28	1	1	3	1	3.8	0	2	24	1	124	2	38.9	4	92	0	68	0	24	76	0.87	1	7.17	2	8.4	73.3	0.5	117	317	0	38.2	8.1	26.2	3.9	7.11	3	136	2	3.5	1	0.98	1	2.29	2	0.8	2	32
0	377	526386	2018.02.24	1	1	1	1	2.3	0	2	26	1	125	2	38	3	89	0	50	0	39	63	1.7	1	19.94	3	30.6	49	0.4	116	568	0	45	7.8	15	10.5	2.8	1	134	1	4.3	2	1.24	1	2.51	2	0.86	2	23
0	378	563890	2018.05.07	2	1	11	1	8.4	0	2	26	1	120	2	38.7	4	95	0	51	0	44	65.6667	2.12	1	13.61	2	11.5	84.4	0.5	115	357	0	41.9	14.2	19	25.6	4.99	2	140	2	4.72	2	1.07	1	2.48	2	0.91	2	36
0	379	564877	2018.05.13	1	1	12	1	6.5	1	2	28	1	136	2	37.2	2	104	0	60	0	44	74.6667	2.03	1	15.64	3	2.4	94.3	0.3	132	288	0	44.2	11.2	27.3	25.9	2.59	1	133	1	4.49	2	1.14	1	2.52	2	0.95	2	43
0	380	566541	2018.05.22	1	1	1	1	4.9	0	2	18	1	90	1	37	2	124	0	72	0	52	89.3333	0.85	1	17.01	3	6.4	86.7	0.2	143	358	0	35.4	37	27.8	16.4	4	2	137	2	3.38	1	1.21	1	2.29	2	0.86	2	50
0	381	570242	2018.06.13	2	2	4	1	5.5	0	2	30	2	151	2	39.2	4	117	0	62	0	55	80.3333	0.65	1	18.27	3	11.9	82.3	0.3	107	369	0	33.4	10.4	25.8	16.7	3.73	2	134	1	3.91	1	1.24	1	2.12	2	0.81	2	29
0	382	571234	2018.06.19	1	2	96	3	20	0	2	25	2	120	3	36.8	2	89	1	69	1	20	75.6667	1.7	1	9.82	2	28.2	62.9	0.5	127	616	0	33	37.3	49.3	11.4	4.4	2	132	1	5.39	3	1.37	2	2.16	2	0.85	2	21
0	383	579665	2018.08.04	1	1	4	1	4.7	1	2	28	1	128	2	37.2	2	80	0	35	1	45	50	1.8	1	11.08	2	13.1	78.7	0.5	109	498	0	40.9	11.4	22.3	4	3.68	2	143	2	4.86	2	1.28	1	2.1	2	0.92	2	19
0	384	581002	2018.08.12	1	1	24	2	24	0	2	20	1	86	2	39.2	4	111	0	60	0	51	77	6.2	2	18.15	3	11.6	87.7	0.6	176	285	0	48.4	8.5	45.2	10.4	13.54	3	144	2	5.95	3	3.14	3	2.17	2	1.17	3	350
0	385	578426	2018.07.28	1	2	24	2	13	0	2	26	2	125	2	38.7	4	112	0	60	0	52	77.3333	1.6	1	23.47	3	33.7	57.3	0.5	123	708	0	43.8	15.7	28.7	3.8	4.19	2	133	1	4.29	2	1.42	2	2.39	2	0.95	2	7
0	386	583243	2018.08.25	1	1	60	3	16.8	0	2	22	2	89	2	37.3	2	114	0	68	1	46	83.3333	2.3	1	28.36	3	3.5	93.1	0.5	129	264	0	46.3	8	17.8	14.7	5.98	2	136	2	3.42	1	1.19	1	2.31	2	0.87	2	66
0	387	584952	2018.09.04	1	1	36	2	14	0	2	22	1	89	2	37.3	2	114	0	68	0	46	83.3333	6.03	2	1.68	1	16.9	82.7	5.6	79	154	0	41.5	70.1	215.3	4.3	21.33	3	135	2	4.74	2	2.3	3	2.45	2	0.99	2	49
0	388	585436	2018.09.07	1	1	36	2	16	0	2	27	2	124	2	36.4	2	78	1	56	0	22	63.3333	2.3	1	4.24	1	36.8	54.5	0.5	101	111	0	40.8	21.4	44.4	4.5	3.59	2	132	1	4.31	2	1.31	1	2.27	2	0.74	1	11
0	389	587778	2018.09.21	1	1	36	2	16.5	0	2	20	1	103	2	36.3	2	90	0	45	0	45	60	1.5	1	5.86	2	23.9	64.8	0.6	74	398	0	32	10.5	30.6	2.8	5.48	2	132	1	3.5	1	1.81	2	2.66	2	0.94	2	10
0	390	556407	2018.11.14	1	1	1	1	5.2	0	2	26	1	122	2	37	2	103	0	85	0	18	91	1.32	1	6.86	2	59.9	28.3	0.3	78	339	0	28	8.5	11.1	8.5	4.89	2	130	1	4.12	1	0.73	1	1.82	1	0.38	1	7
0	391	600121	2018.12.01	1	2	48	3	17	0	2	24	2	112	3	38	3	112	0	71	0	41	84.6667	0.75	1	9.81	2	45.8	17	0.4	124	664	0	41.8	10.9	25.5	13	4.85	2	135	2	4.4	2	1.67	2	2.25	2	0.95	2	46
0	392	561184	2019.02.26	1	1	36	2	9	0	2	27	2	132	2	37.2	2	98	0	55	1	43	69.3333	1.4	1	6.96	2	12.7	75.4	1.5	108	272	0	40.3	11.4	28.1	12.3	6.77	3	132	1	3.14	1	1.55	2	2.41	2	0.77	2	14
0	393	599332	2019.03.29	2	1	48	3	17	0	2	30	2	136	3	38.3	3	75	1	56	1	19	62.3333	1.88	1	7.14	2	58.5	28	0.4	87	440	0	37.9	26.7	34.1	5.7	4.05	2	131	1	7.33	3	1.08	1	2.22	2	0.95	2	5
0	394	630152	2019.05.08	1	1	24	2	11.5	0	2	26	2	122	2	37.2	2	97	0	64	0	33	75	1.2	1	4.4	1	30.3	60.5	1.4	118	371	0	43.7	19.1	38	14.3	6.89	3	141	2	4.1	1	1.77	2	2.51	2	0.97	2	24
0	395	634725	2019.05.31	1	1	12	1	10	0	2	26	1	87	1	37.9	3	100	0	45	0	55	63.3333	0.55	1	8.24	2	13.7	79	0.3	116	586	0	29	17.2	12.4	5.6	2.98	1	140	2	3.94	1	1.21	1	2.19	2	0.84	2	21
0	396	638317	2019.06.20	1	1	12	1	11.2	0	2	32	2	153	2	38.9	4	96	0	52	1	44	66.6667	1.4	1	7.14	2	35.9	58.7	0.1	112	575	0	33.6	10.9	18.8	8.2	7.72	3	139	2	3.9	1	0.8	1	2.14	2	0.77	2	36
0	397	643107	2019.07.14	1	1	3	1	2.6	1	2	35	2	145	2	38.9	4	90	0	45	0	45	60	0.86	1	18.36	3	26.2	64	0.2	109	566	0	28.9	12.5	45.4	11.8	14.52	3	132	1	4.15	1	0.59	1	2.08	1	1.22	3	21
0	398	647669	2019.08.06	2	1	12	1	10	0	2	34	2	183	3	38.5	3	112	0	66	0	46	81.3333	1.43	1	11.15	2	28	60.9	0.06	123	295	0	32.1	12.9	20.1	9.1	4.59	2	134	2	4.39	2	1.46	1	2.23	2	0.8	2	14
0	399	651040	2019.08.23	1	1	7	1	6.1	0	2	28	1	120	2	37.9	3	101	0	73	0	28	82.3333	0.42	1	8.42	2	42.3	43.4	0.01	139	442	0	39.4	8.7	27	7.3	5.26	2	136	2	4.59	2	1.39	1	2.3	2	0.67	1	21
0	400	664450	2019.10.31	1	1	4	1	4	0	2	26	1	120	2	36.9	2	98	0	50	0	48	66	0.3	1	13.92	2	2.02	10.54	0.2	109	327	0	35.6	10.6	32.9	2.7	3.44	2	131	1	4.88	2	1.2	1	2.24	2	1.33	3	24
0	401	579668	2019.11.27	2	1	8	1	5.9	0	2	36	2	160	2	37.3	2	90	0	57	0	33	68	1.03	1	7.35	2	35.2	52.3	0.3	562	562	0	33.2	11	17.8	7.1	4.71	2	134	2	3.72	1	1.47	1	2.15	2	0.8	2	10
0	402	688785	2020.03.24	1	1	24	2	15	0	2	27	2	153	2	37.4	3	107	0	61	0	46	76.3333	1.7	1	6.39	2	60.2	19	0.2	125	586	0	39.8	31.1	38	46.1	5.92	2	131	1	5.04	2	2.01	2	2.36	2	0.91	2	10
0	403	696197	2020.05.02	1	2	24	2	14	0	2	22	1	124	2	36.3	2	90	0	57	1	33	68	0.8	1	6.63	2	41.6	41.9	1.1	107	285	0	42.2	31.2	34.4	8	6.9	3	138	2	3.6	1	1.41	1	2.25	2	0.93	2	18
0	404	430234	2020.06.15	1	1	12	1	10	0	2	32	2	133	2	39.1	4	100	0	60	0	40	73.3333	0.91	1	9.95	2	13.1	79.4	0.4	112	118	0	43.8	7.8	18.7	24.9	5.21	2	132	1	3.35	1	0.86	1	2.14	2	0.88	2	24
0	405	706330	2020.07.02	1	1	12	1	9	0	2	26	1	91	1	38.5	3	95	0	55	1	40	68.3333	0.9	1	11.59	2	8.5	85	0.06	117	431	0	43.2	22.1	26.8	14.1	2.65	1	129	1	3.62	1	1.2	1	2.29	2	0.96	2	32
0	406	717174	2020.09.02	1	1	12	1	10	0	2	26	1	110	2	36.7	2	102	0	64	0	38	76.6667	1.21	1	13.48	2	3.8	91.9	0.1	122	273	0	34.6	11.9	16.6	12.9	3.25	1	137	2	3.96	1	1.12	1	2.09	1	0.93	2	20
0	407	723162	2020.10.08	1	1	6	1	6	0	2	50	2	164	2	38.4	3	100	0	58	0	42	72	2.7	1	2.95	1	24.4	60.7	0	102	337	0	33	34.8	121.2	13.4	3.5	2	126	1	5.21	2	1.61	2	1.85	1	0.83	2	57
0	408	729519	2020.11.09	2	1	11	1	37	0	2	32	2	156	2	37.6	3	86	0	52	0	34	63.3333	2.9	1	20.64	3	36	48.4	5.1	106	571	0	39.1	37.9	49.8	35.9	4.3	2	111	1	6.73	3	1.72	2	2.67	2	0.89	2	18
0	409	726826	2021.02.08	2	1	72	3	23	0	2	26	2	122	3	38.9	4	99	1	53	1	46	68.3333	0.9	1	10.31	2	17.2	78.2	0.5	136	342	0	45	16.3	24.9	11	3.75	2	139	2	3.24	1	1.38	2	2.27	2	1.18	3	41
0	410	734522	2021.02.12	2	1	48	3	15	0	2	26	2	110	2	36.4	2	89	1	54	1	35	65.6667	0.56	1	6.15	2	21.6	73.2	0.2	128	145	0	32.6	144.8	107.7	58.9	6.87	3	132	1	4.23	2	1.07	1	2.08	1	0.76	2	19
0	411	748068	2021.02.25	1	1	108	3	20	0	2	27	2	94	2	37	2	80	1	43	1	37	55.3333	0.95	1	5.97	2	32.3	51.4	0.3	87	217	0	31.3	36.7	50.9	3.4	4.34	2	137	2	3.84	2	0.66	1	2.09	1	0.76	2	11
0	412	772272	2021.07.16	2	2	6	1	4.2	1	2	28	1	133	2	39.3	4	102	0	72	0	30	82	1.32	1	12.25	2	15.7	77.9	0.7	72	422	0	34.2	10.2	22.8	7.6	3.78	2	141	2	3.62	1	1.13	1	2.12	2	0.94	2	24
0	413	775738	2021.08.04	2	1	84	3	30	0	2	26	2	121	3	37.5	3	111	0	84	0	27	93	3.1	1	11.88	3	34.9	51.6	0.3	115	243	0	41	30.1	49.5	3.9	5.33	2	129	1	3.88	2	1.18	1	2.49	2	0.82	2	37
0	414	777542	2021.08.15	1	1	36	2	14.7	0	2	26	2	118	2	37.3	2	90	0	65	0	25	73.3333	1.2	1	10.3	2	8.7	83.1	0.05	120	338	0	39	13.9	41.8	7.8	4.96	2	135	2	4.2	2	1.76	2	2.19	2	0.83	2	24
0	415	779826	2021.08.28	1	1	3	1	4.1	0	2	28	1	123	2	38.2	3	87	0	52	0	35	63.6667	1.07	1	8.59	2	29.1	59.3	4.8	101	279	0	44.9	23.5	25.7	2.7	5.23	2	135	2	3.68	1	0.9	1	2.36	2	0.83	2	25
0	416	790709	2021.11.04	1	1	3	1	6	0	2	20	1	104	2	37.3	2	117	0	80	0	37	92.3333	0.7	1	14.79	3	12.6	77.8	0.5	150	323	0	42.4	29.5	14.6	14.1	5.07	2	133	1	3.82	1	1.09	1	1.99	1	0.85	2	72
0	417	800894	2022.01.01	1	1	2	1	6.2	0	2	30	2	164	2	38.4	3	112	0	63	0	49	79.3333	1.4	1	11.4	2	8.8	83.1	0.2	110	313	0	28	21	37.6	5.9	5.67	2	137	2	3.86	1	0.99	1	1.96	1	0.77	2	29
0	418	820382	2022.04.14	1	1	12	1	4.3	1	2	24	1	107	2	36.2	2	93	0	49	1	44	63.6667	0.6	1	13.8	2	38.9	58.2	0.2	114	238	0	32.4	18	19.7	10.2	5.58	2	139	2	3.6	1	1.88	2	1.91	1	0.63	1	10
0	419	773447	2022.05.07	1	1	12	1	10	0	2	32	2	132	2	36.8	2	89	0	49	1	40	62.3333	1.05	1	23.82	3	21.8	6.5	0.3	125	432	0	61.6	12.2	27.4	14.3	7.51	3	142	2	5.02	2	1.52	2	2.64	2	0.87	2	29
0	420	829986	2022.06.03	1	2	2	1	3.3	0	2	22	1	96	1	36.3	2	85	0	55	0	30	65	0.75	1	9.27	2	45.9	64.5	0.07	140	212	0	38.8	17	22.6	14.4	6.55	3	124	1	3.94	1	0.92	1	2.12	2	0.78	2	44
0	421	849318	2022.09.16	1	1	1	1	3	0	2	23	1	88	1	36.8	2	92	0	62	0	30	72	2.31	1	15.43	3	13.1	3.7	0.2	124	304	0	41.3	21.6	38.8	12.3	4.42	2	137	2	3.19	1	0.85	1	2.37	2	0.86	2	30
0	422	864304	2022.12.17	1	1	2	1	3.1	0	2	26	1	120	2	37.9	3	92	0	53	0	39	66	2.2	1	32.6	3	11.2	79	1.5	119	570	0	37.2	3.5	19.6	4.5	4.59	2	136	2	4	1	2.65	3	2.33	2	0.96	2	24
0	423	867792	2023.01.04	1	1	84	3	26	0	2	24	2	116	3	36.6	2	108	0	67	1	41	80.6667	0.96	1	10.71	2	17.8	76.5	0.2	119	348	0	42.2	11.1	31.1	3	3.76	2	132	1	3.96	2	1.58	2	2.29	2	0.72	1	24
0	424	866297	2023.03.11	1	2	2	1	3	0	2	27	1	120	2	36.5	2	88	0	48	0	40	61.3333	1.4	1	13.31	2	69.4	18.9	0.4	104	336	0	23.4	34.4	48.3	2.3	4.27	2	135	2	4.7	2	1.75	2	2.2	2	1.1	3	9
0	425	896749	2023.05.06	1	1	10	1	7.5	0	2	26	1	120	2	36.8	2	106	0	58	0	48	74	0.85	1	14.64	3	4.5	91.1	0.2	118	195	0	36.2	7.8	18.9	7	3.24	1	137.9	2	3.93	1	1.56	2	2.37	2	0.79	2	31
0	426	900183	2023.05.19	1	1	2	1	6	0	2	28	1	118	2	37.8	3	92	0	46	0	46	61.3333	1.03	1	10.3	2	22.5	66	0.6	118	262	0	33.7	17.9	25.7	9.4	5.58	2	132	1	3.65	1	0.76	1	2.34	2	0.79	2	34
0	427	429345	2016.04.02	1	1	12	1	8	0	5	42	2	151	2	37.1	2	84	0	50	1	34	61.3333	1.3	1	7.88	2	50.1	34.8	0.5	139	226	0	31.9	21	24	9.8	3.49	2	136	2	5.3	2	1.65	2	2.32	2	1.21	3	22
0	428	466809	2016.11.04	1	1	3	1	7.3	0	5	24	1	117	2	39.6	4	102	0	49	0	53	66.6667	1.6	1	19.75	3	12.3	84.4	0.5	109	366	0	35.3	10	23	7.9	5.25	2	136.8	2	4.1	1	1.2	1	2.29	2	0.89	2	41
0	429	483041	2017.01.31	2	2	6	1	6.4	0	3	27	1	143	2	37.6	3	91	0	42	0	49	58.3333	2.5	1	7.47	2	54.5	6.1	0.1	106	394	0	38	39	28	3.6	7.02	3	135.9	2	4.8	2	1.97	2	2.72	2	0.82	2	41
0	430	492442	2017.03.25	1	1	7	1	8.6	0	5	30	2	120	2	38.7	4	99	0	59	0	40	72.3333	1.1	1	13.25	2	5.5	87.9	0.2	111	120	0	33.8	9	20	3.6	3.05	1	132	1	3.8	1	1.17	1	2.43	2	0.89	2	60
0	431	521601	2017.09.12	2	1	48	3	14.2	0	4	25	2	120	3	36.5	2	88	1	60	1	28	69.3333	2.6	1	16.93	3	14	77.7	0.2	92	429	0	35.3	9.4	13	13.3	3.06	1	146	3	4.64	2	1.69	2	2.2	2	0.93	2	44
0	432	545713	2018.01.25	1	1	60	3	5.5	0	3	25	2	115	3	37.3	2	85	1	60	1	25	68.3333	2.9	1	3.95	1	45.6	38.4	1.3	109	256	0	36.4	18.9	35.6	54.5	3.31	2	137	2	5.65	3	1.58	2	2.16	2	0.68	1	97
0	433	547806	2018.02.05	2	1	1	1	2.5	0	3	38	2	142	2	38.2	3	97	0	35	1	62	55.6667	2.5	1	3.24	1	40.4	58.7	0.3	96	143	0	38.1	38	114.5	21.4	3.9	2	136	2	3.61	1	0.8	1	2.27	2	0.87	2	17
0	434	570786	2018.06.16	2	1	4	1	6.6	0	5	35	2	127	2	36.4	2	83	0	53	0	30	63	1.4	1	22.69	3	31.8	61.8	0.4	117	609	0	33.7	102.1	59.2	6.7	5.27	2	142	2	4.66	2	0.87	1	2.2	2	0.89	2	25
0	435	570696	2018.06.15	2	2	9	1	8	0	5	41	2	177	2	37.4	3	81	0	49	0	32	59.6667	1.26	1	16.8	3	18.2	67.7	0.3	109	444	0	35.3	21	24.2	17.1	5.1	2	130	1	5.6	2	1.4	1	2.36	2	0.89	2	17
0	436	587966	2018.09.22	1	1	2	1	5	0	5	22	1	95	1	37.4	3	82	0	65	0	17	70.6667	0.82	1	14.13	2	21.3	75.1	0.3	109	258	0	31.7	23	34.2	7	7.07	3	143	2	4.97	2	1.5	1	2.08	1	0.95	2	14
0	437	590103	2018.10.06	2	1	7	1	8.9	0	5	30	2	166	2	38.3	3	98	0	60	0	38	72.6667	2	1	7.3	2	52.3	38.5	0.3	104	497	0	41.2	18.9	30.7	3.3	3.58	2	140	2	6.51	3	2.01	2	2.49	2	1.32	3	42
0	438	592863	2018.10.22	1	1	4	1	5	0	3	36	2	132	2	38.4	3	68	1	41	0	27	50	4.6	1	13.35	2	54.8	22	0.4	117	273	0	42.2	337	536.3	30.3	5.04	2	138	2	5.82	2	2.12	2	2.53	2	0.97	2	22
0	439	727696	2021.03.11	2	1	1	1	4.3	0	4	29	1	132	2	36.5	2	87	0	56	0	31	66.3333	3.5	1	37.4	3	21.3	71	0.2	103	478	0	40.3	94.2	76.5	4.9	4.66	2	136	2	4.01	1	1.23	1	2.44	2	0.91	2	21
0	440	757907	2021.04.23	1	1	3	1	3.5	1	5	29	1	131	2	38.1	3	86	0	52	0	34	63.3333	3	1	8.6	2	52	41.06	0.2	114	436	0	46.8	14.7	43.8	4	2.72	1	136	2	5.21	2	1.51	1	2.53	2	0.95	2	23
0	441	773411	2021.07.22	1	1	12	1	5.8	0	4	32	2	124	2	37.1	2	86	0	50	1	36	62	8.9	2	21	3	39	50	0.4	97	401	0	38.3	70.2	96.8	8.5	4.17	2	141	2	5.26	2	1.38	1	2.24	2	1	2	16
0	442	773504	2021.09.01	2	1	96	3	19	1	4	40	3	138	3	38.4	3	72	1	39	1	33	50	1.9	1	9.67	2	16.1	71.5	0.3	92	438	0	39.6	19.8	44.8	1.96	5.8	2	138	2	5.86	3	1.59	2	2.25	2	0.86	2	21
0	443	793173	2021.11.21	2	1	4	1	4.5	0	5	22	1	100	2	39.3	4	102	0	56	0	46	71.3333	1.2	1	4.78	2	26	68	0.2	108	287	0	38.4	28.2	33.7	1.7	4.38	2	139	2	3.97	1	1.28	1	2	1	0.82	2	37
0	444	771067	2021.11.28	1	1	7	1	5.4	1	4	32	2	128	2	37.3	2	85	0	42	0	43	56.3333	3.1	1	15.79	3	68.8	11.5	0.1	111	597	0	38.1	93.7	67.3	9.5	5.92	2	132	1	4.66	2	1.23	1	2.44	2	1.01	2	11
0	445	807366	2022.02.02	1	1	5	1	4.9	1	5	23	1	108	2	38	3	95	0	54	0	41	67.6667	3.6	1	21.6	3	5.3	88.1	0.5	116	221	0	42.2	7	20.4	8.1	3.57	2	138	2	4.52	2	1.09	1	2.33	2	0.98	2	26
0	446	821469	2022.04.20	2	1	1	1	2.6	0	3	32	2	134	2	36.9	2	79	1	40	0	39	53	5.1	2	10.16	2	24.2	67.5	0.3	111	342	0	31.8	20.9	34.5	106.3	8.62	3	135	2	5.1	2	1.43	1	1.84	1	0.75	2	25
0	447	825472	2022.10.13	1	1	2	1	5.5	0	4	35	2	134	2	36.9	2	90	0	58	0	32	68.6667	2.5	1	26.84	3	34.1	56.2	0.4	104	496	0	41	17.6	28.6	8.9	7.7	3	135	2	4.68	2	1.47	1	2.61	2	0.84	2	14
0	448	857211	2022.11.01	2	1	1	1	3	0	4	24	1	130	2	36.9	2	80	0	46	0	34	57.3333	2.01	1	28.02	3	12.1	78.3	0.3	108	474	0	32.4	30.6	26.6	3.7	5.06	2	133	1	5.7	2	1.44	1	2.35	2	1.09	3	36
0	449	866491	2022.12.28	1	2	2	1	2.5	1	5	26	1	100	2	36.9	2	89	0	52	0	37	64.3333	1.04	1	20.73	3	5.8	85.6	0.4	105	257	0	35.5	8.1	25.6	5.3	4.6	2	134	1	3.78	1	1.1	1	2.09	1	1.01	2	48
0	450	863861	2023.01.03	1	1	1	1	3.8	0	4	28	1	127	2	39.6	4	88	0	51	0	37	63.3333	1.42	1	11.22	2	57	33.2	0.2	112	457	0	13	32	31.3	10.3	7.09	3	137	2	4.74	2	1.44	1	2.45	2	0.99	2	26
0	451	861744	2023.03.10	2	1	5	1	7.4	0	4	42	2	168	2	36.8	2	72	1	35	1	37	47.3333	2.1	1	28.12	3	20.4	70.4	0.1	97	508	0	33.8	6.7	13.1	5.9	6.34	3	136	2	4.88	2	1.52	1	2.32	2	1.01	2	10
0	452	884285	2023.03.15	1	1	60	3	20	0	4	52	3	179	3	38.4	3	100	0	67	1	33	78	1.63	1	8.73	2	74	15.1	0.5	90	430	0	37.1	63.1	77.9	5.2	5.5	2	134	1	5.44	3	1.6	2	2.44	2	0.92	2	18
0	453	886131	2023.03.22	1	1	12	1	9	0	4	35	2	142	2	36.5	2	80	0	40	0	40	53.3333	1.8	1	7.95	2	62.5	23.3	0.2	107	595	0	37.1	17.6	32.7	23.1	4.9	2	132	1	4.57	2	1.62	2	2.41	2	0.91	2	15
0	454	860909	2023.03.30	1	1	4	1	3.3	1	4	30	2	130	2	37.2	2	90	0	57	0	33	68	1.7	1	34.49	3	14.4	76.5	0.4	111	474	0	39.4	21.2	36.8	11.8	5.37	2	132	1	4.97	2	1.24	1	2.61	2	0.92	2	20
0	455	860632	2023.04.09	1	2	12	1	11.9	0	4	40	2	156	2	39.1	4	94	0	68	0	26	76.6667	3.8	1	28.32	3	8.1	73.2	0.13	107	419	0	36.7	10.4	15.9	6.6	6.87	3	126	1	3.91	1	1.23	1	2.52	2	0.93	2	24
0	456	876603	2023.04.20	1	1	4	1	8	0	4	32	2	138	2	37.8	3	70	1	40	0	30	50	2.4	1	10.07	2	66.2	21.8	2.3	86	514	0	37.2	22.6	35.2	11.5	4.05	2	135	2	6.26	3	2.13	2	2.56	2	1.08	3	8
0	457	894294	2023.05.10	2	1	3	1	4.1	0	4	32	2	132	2	37.8	3	87	0	50	0	37	62.3333	0.7	1	20.51	3	15.5	75.6	0.2	114	394	0	36.6	19.8	25.2	8.9	6.78	3	130	1	5.04	2	2.21	2	2.67	2	1.32	3	13
0	458	887012	2023.06.06	1	1	3	1	6	0	4	38	2	138	2	37.6	3	74	1	42	0	32	52.6667	1.9	1	12.73	2	29.8	61.8	0.5	115	590	0	36.2	30.9	28.8	8.8	4.64	2	131	1	5.19	2	1.12	1	2.76	2	1.73	3	18
0	459	908668	2023.06.21	2	1	8	1	9	0	5	32	2	136	2	38	3	82	0	56	0	26	64.6667	1.5	1	46.54	3	22.2	65.5	3.2	114	660	0	41.9	32.5	41.5	3.3	4.64	2	134	2	5.18	2	1.36	1	2.32	2	0.93	2	20
0	460	894348	2023.04.25	1	2	3	1	4	1	3	23	1	139	2	36.9	2	98	0	54	0	44	68.6667	1.12	1	24.29	3	7.3	86.2	1.1	114	397	0	40.1	55.5	61.8	3.7	5.8	2	139	2	4.5	2	1.48	1	2.54	2	0.89	2	20
0	461	747154	2021-02-21	1	1	12	1	5.6	0	2	27	1	121	2	38.4	3	96	0	55	1	41	68.6667	0.92	1	11.15	2	43	47.7	1.2	107	531	0	38.9	15.3	29.3	3.3	3.53	2	140	2	4.35	2	1.27	1	2.21	2	0.75	2	13
0	462	748067	2021-02-25	1	1	1	1	4.5	0	2	27	1	94	1	37	2	100	0	47	0	53	64.6667	0.9	1	5.97	2	32.3	51.4	0.3	87	217	0	31.3	36.7	50.9	3.4	4.34	2	137	2	3.84	1	0.66	1	2.09	1	0.76	2	11
0	463	752017	2021-03-19	2	1	4	1	5	0	3	35	2	136	2	37.9	3	84	0	46	0	38	58.6667	1.4	1	16.32	3	43.8	44.6	0.3	122	355	0	43	47.4	56	11.5	2.66	1	140	2	5.18	2	2	2	2.36	2	1.04	3	15
0	464	761265	2021-05-14	1	1	3	1	5	0	3	19	1	94	1	38.6	4	107	0	58	0	49	74.3333	1.7	1	9.4	2	32.4	55.9	0.2	161	247	0	47	10.5	12.8	32.9	5.63	2	131	1	3.94	1	0.75	1	2.26	2	1.13	3	58
0	465	849319	2022-09-16	2	1	3	1	3.5	1	2	23	1	88	1	36.8	2	92	0	62	0	30	72	0.65	1	9.55	2	32.6	60.4	0.5	136	395	0	42.2	19	24.2	5.4	4.45	2	140	2	4.32	2	0.85	1	2.53	2	1.72	3	30
0	466	901688	2023-05-24	2	1	4	1	5.5	0	1	30	2	118	2	37.3	2	94	0	67	0	27	76	0.85	1	10.37	2	46.3	41.2	0.2	136	237	0	41.3	9.9	23.8	12.4	5.96	2	136	2	4.12	1	1.53	1	2.59	2	0.89	2	26
0	467	756479	2021-04-15	1	1	3	1	5.6	0	3	26	1	129	2	36.4	2	90	0	49	0	41	62.6667	0.86	1	40.56	3	53.4	38.8	0.5	56	329	0	27.4	25.4	44.8	16.9	5.12	2	133	1	4.6	2	1.29	1	1.99	1	0.81	2	20
0	468	754619	2021-04-04	1	1	10	1	8.8	0	3	37	2	142	2	37	2	98	0	67	0	31	77.3333	1.15	1	23.3	3	42.4	50.7	7.1	112	327	0	33.3	27.6	28.4	2.9	5.12	2	144	3	2.85	1	0.89	1	2.1	2	0.78	2	6
0	469	759253	2021-05-02	2	1	3	1	2.6	1	3	34	2	149	2	38.5	3	91	0	49	0	42	63	3.4	1	10.14	2	38.5	56.1	0.1	100	259	0	40.3	10.4	21.3	17.5	5.45	2	132	1	4.65	2	1.61	2	2.64	2	0.85	2	27
0	470	764541	2021-06-02	2	1	1	1	5	0	3	21	1	95	1	36.5	2	118	0	79	0	39	92	3.94	1	7.97	2	12.5	85.7	0.1	135	267	0	42.7	19.6	28.1	8	8.82	3	132	1	4.6	2	1.33	1	2.35	2	0.84	2	39
0	471	746009	2021-02-14	1	2	36	2	12.5	0	2	26	2	110	2	36.4	2	98	0	54	0	44	68.6667	5.2	2	3.74	1	45.3	52.1	4.6	147	263	0	36	19	37	7.3	7.13	3	136	2	5.1	2	2.92	3	3.43	3	1.39	3	87
0	472	755613	2021-10-29	1	2	2	1	6.2	0	1	38	2	99	1	36.4	2	87	0	42	0	45	57	2.64	1	13.32	2	72.5	16.4	1.8	129	413	0	39.9	16.7	28.8	3.4	7.47	3	136	2	5.21	2	1.92	2	2.48	2	0.85	2	17
0	473	758919	2021-04-29	1	1	5	1	8.1	0	3	25	1	108	2	37.7	3	102	0	64	0	38	76.6667	1.1	1	9.07	2	15.7	75.5	0.5	98	552	0	32.6	33.3	40.9	4	4.44	2	140	2	4.31	2	1.37	1	2.34	2	0.68	1	27
0	474	772598	2021-07-29	1	1	20	2	13.2	0	3	36	2	142	2	39.5	4	85	1	51	1	34	62.3333	0.74	1	21.83	3	54.3	34.2	2.7	158	117	0	30.5	19.3	84.9	16.7	2.93	1	134	1	6.62	3	1.32	1	2.08	1	0.89	2	19
0	475	890645	2023-04-10	2	1	3	1	6.9	0	3	25	1	126	2	38.1	3	80	0	45	0	35	56.6667	0.85	1	13.75	2	18	78.4	0.4	104	486	0	34.4	31.4	23.2	4.5	3.42	2	134	1	3.49	1	1.06	1	2.22	2	0.95	2	19
0	476	775361	2021-08-03	2	1	4	1	5.5	0	3	28	1	132	2	38.4	3	70	1	42	0	28	51.3333	0.8	1	19.39	3	37.2	43.3	0.5	98	651	0	35.4	24.9	31.4	9.4	6.03	3	141	2	5.47	2	2.08	2	2.5	2	0.85	2	3
0	477	794580	2022-12-06	2	1	10	1	9	0	1	38	2	148	2	36.7	2	115	0	81	0	34	92.3333	0.8	1	5.09	2	59.4	25.4	0.1	134	274	0	40.8	65.6	84.8	4.5	4.72	2	133	1	4.55	2	1.18	1	2.31	2	0.79	2	18
0	478	773505	2021-09-01	2	1	5	1	6.4	0	3	40	2	138	2	38.4	3	72	1	39	1	33	50	1.9	1	9.67	2	16.1	71.5	0.1	92	438	0	39.6	19.8	44.8	35.4	5.8	2	138	2	5.86	2	1.59	1	2.25	2	0.86	2	21
0	479	777805	2021-08-17	2	1	9	1	7.8	0	2	35	2	147	2	37.2	2	88	0	57	0	31	67.3333	3.2	1	15.48	3	42.6	49.8	0.5	103	442	0	38.4	15.7	24.6	2	5.18	2	143	2	4.61	2	1.51	2	2.57	2	0.9	2	21
0	480	776778	2021-08-10	1	1	2	1	5.6	0	2	27	1	108	2	37.9	3	106	0	63	0	43	77.3333	1.05	1	25.73	3	8.3	84.6	0.2	129	406	0	48.1	14.7	25.2	10.6	5.69	2	139	2	4	1	1.54	1	2.59	2	0.82	2	25
0	481	778658	2021-08-21	2	1	6	1	7.9	0	3	28	1	130	2	36.8	2	101	0	69	0	32	79.6667	1.86	1	21.17	3	29.1	54.9	1.5	88	252	0	31.9	341.8	275.6	3	4.51	2	136	2	5.57	2	1.09	1	2.39	2	0.81	2	8
0	482	833124	2022-06-17	1	1	19	2	10	0	1	21	1	166	3	39	4	96	0	61	0	35	72.6667	2.3	1	13.82	2	11.8	77.6	1.3	111	492	0	32.7	10.1	19.4	7.5	3.18	1	140	2	3.26	1	1.71	2	2.28	2	0.77	2	17
0	483	793670	2021-11-23	1	1	11	1	9.7	0	1	64	3	189	3	39.6	4	93	0	59	0	34	70.3333	6.9	2	15.43	3	29.2	68.3	0.5	116	497	0	48.3	53.7	102.8	2.8	6.66	3	145	3	4.72	2	1.53	2	2.28	2	1.03	3	26
0	484	732198	2020-11-24	1	2	11	1	8	0	3	24	1	121	2	36.2	2	97	0	50	0	47	65.6667	1	1	14.79	3	46.1	32.3	0.1	107	496	0	34.6	58.7	121.4	2.7	4.56	2	129	1	4.57	2	1.2	1	2.11	2	0.75	2	16
0	485	722805	2020-10-04	2	1	1	1	2.1	0	3	35	2	134	2	39.5	4	97	0	70	0	27	79	2.87	1	26.13	3	46.7	44	1.2	119	685	0	36.6	12.9	14.6	53.8	1.9	1	135	2	6.31	3	1.91	2	2.36	2	1.08	3	30
0	486	738408	2020-12-30	1	2	84	3	15	0	3	32	2	142	3	36.8	2	74	1	36	1	38	48.6667	2.42	1	16.74	3	51.3	37.4	0.2	118	717	0	34.2	56.5	90.7	8.7	4.52	2	142	2	5.09	2	1.41	2	2.23	2	0.96	2	11
0	487	747213	2021-02-22	1	1	2	1	5	0	2	26	1	166	2	39	4	89	0	43	0	46	58.3333	1.65	1	15.6	3	9.9	81.7	0.4	118	310	0	44.6	5.2	21	17.8	5.39	2	139	2	3.85	1	1.11	1	2.29	2	0.8	2	30
0	488	751626	2021-03-17	2	2	2	1	3.1	0	3	42	2	100	2	38.6	4	106	0	64	0	42	78	2.91	1	5.07	2	35.7	58.4	0.2	111	441	0	37.6	20.9	59.1	62.4	5.67	2	127	1	6.15	3	1.52	1	2.17	2	0.69	1	10
0	489	756869	2021-05-31	2	1	1	1	4.8	0	3	37	2	130	2	37	2	83	0	48	0	35	59.6667	2.4	1	12.35	2	22.1	71.2	0.4	100	366	0	37.5	8.7	21.6	53.5	6.28	3	137	2	4.37	2	1.55	1	2.33	2	0.91	2	21
0	490	771066	2021-11-28	2	1	3	1	4.7	0	5	32	2	128	2	37.3	2	85	0	42	0	43	56.3333	3.1	1	15.79	3	68.8	11.5	0.2	111	597	0	38.1	93.7	67.3	9.5	5.92	2	132	1	4.66	2	1.23	1	2.44	2	1.01	2	11
0	491	795083	2021-12-01	2	1	1	1	4.3	0	2	36	2	110	2	38.3	3	120	0	80	0	40	93.3333	0.75	1	18.24	3	11.7	85.1	0.1	115	473	0	39	15	27.5	8.6	2.87	1	133	1	4.29	2	1.45	1	2.34	2	0.8	2	23
0	492	803955	2022-01-15	1	1	48	3	18.7	0	2	28	2	118	3	38.3	3	101	0	50	1	51	67	0.6	1	20.47	3	6.2	79	0.4	156	295	0	42.2	10.3	23.7	21.3	7.26	3	136	2	4.86	2	1.13	1	2.28	2	0.82	2	73
0	493	878254	2023-02-21	2	1	1	1	4.3	0	2	28	1	142	2	39.6	4	105	0	35	1	70	58.3333	1.1	1	10.1	2	9.8	85.5	0.2	142	237	0	34.5	6.6	21.7	4.9	4.67	2	140	2	4.41	2	1.47	1	2.16	2	0.96	2	16
0	494	788004	2022-03-28	1	1	1	1	4.2	0	1	26	1	110	2	36.4	2	62	1	43	0	19	49.3333	1.1	1	14.91	3	52.9	38.9	1.4	96	284	0	44.3	26.1	43.5	5.8	5.53	2	132	1	4.64	2	1.36	1	2.61	2	0.84	2	20
0	495	804287	2022-01-17	2	2	1	1	5.1	0	1	36	2	120	2	36.2	2	92	0	54	0	38	66.6667	1.01	1	8.28	2	41.2	46.2	0.2	119	417	0	37.2	21.4	58.9	5.8	4.68	2	136	2	4.35	2	1.23	1	2.36	2	0.79	2	15
0	496	802027	2022-01-06	2	2	36	2	15.5	0	1	47	3	160	3	37.7	3	85	1	45	0	40	58.3333	0.64	1	4.57	2	37	44.2	0.3	102	309	0	36.8	54.9	47.9	7.7	4.57	2	139	2	5.12	2	1.85	2	2.66	2	0.86	2	17
0	497	807128	2022-01-31	2	1	1	1	5	0	1	26	1	147	2	36.7	2	71	1	36	1	35	47.6667	1.59	1	11.3	2	42.9	51	0.1	125	642	0	40.4	48.1	54.9	4.2	4.17	2	139	2	6.84	3	1.51	1	2.29	2	1.02	2	18
0	498	800028	2022-04-09	1	1	36	2	12	0	1	25	2	135	2	36.4	2	90	0	62	0	28	71.3333	0.95	1	9.67	2	58.7	30.8	0.2	113	421	0	42.7	11.5	34.1	4.2	4.27	2	142	2	3.76	1	1.48	2	2.14	2	0.92	2	2.46
0	499	813282	2022-04-10	2	1	30	2	14.7	0	1	45	3	180	3	37	2	65	1	31	0	34	42.3333	1.31	1	3.76	1	66.9	21.2	1.2	85	565	0	43.5	21.5	38.2	2	4.62	2	137	2	5.01	2	1.78	2	2.47	2	0.81	2	21
0	500	806866	2022-02-28	1	1	1	1	5.3	0	1	30	2	107	2	39.4	4	78	1	41	0	37	53.3333	0.9	1	15.58	3	64.8	25	0.5	144	268	0	40.2	10.9	24.3	131.5	3.96	2	131	1	5.86	2	1.83	2	2.37	2	0.91	2	13
0	501	806876	2022-01-29	2	1	1	1	4.3	0	1	42	2	146	2	38.2	3	104	0	74	0	30	84	1.79	1	17.67	3	48.6	40	0.3	126	288	0	43.1	7.6	40.1	8.5	6.39	3	128	1	2.82	1	2.07	2	2.17	2	1.29	3	42
0	502	674100	2019-12-17	2	2	1	1	4.2	0	3	30	2	140	2	37.6	3	94	0	61	0	33	72	1.6	1	4.51	2	45.7	49.4	0.2	113	103	0	34.3	34.7	19.5	8.2	4.21	2	145	2	4.42	2	0.82	1	2.44	2	1.03	3	21
0	503	682376	2020-02-01	2	1	12	1	13.5	0	3	34	2	138	2	37.5	3	92	0	45	0	47	60.6667	0.75	1	13.93	2	7.1	85	0.3	112	193	0	31.4	138	55.9	7.3	3.95	2	134	2	4.15	1	1.21	1	1.97	1	0.8	2	10
0	504	817618	2022-08-11	1	1	12	1	13.2	0	2	26	1	114	2	36.8	2	98	0	56	0	42	70	2.01	1	14.53	2	13.7	81.5	0.1	139	373	0	41.2	11.7	20.4	22.1	5.27	2	135	2	3.89	1	1.39	1	2.29	2	0.83	2	36
0	505	692983	2020-04-13	2	1	5	1	5.3	0	2	28	1	181	3	38.7	4	108	0	63	0	45	78	1.03	1	17.57	3	14.3	80.7	0.2	139	244	0	49.1	14.2	18.1	11.6	5.89	2	136	2	4.02	1	1.43	1	2.42	2	0.85	2	39
0	506	703281	2020-06-14	1	1	1	1	5	0	3	31	2	177	2	38.3	3	90	0	64	0	26	72.6667	4.3	1	9.38	2	16.4	76.8	0.3	95	543	0	39.6	12.2	17.8	10.6	5.96	2	132	1	4.66	2	0.98	1	2.5	2	0.95	2	29
0	507	703166	2020-06-13	1	2	2	1	7	0	3	42	2	174	2	38.2	3	82	0	44	0	38	56.6667	1.6	1	5.36	2	24.6	72.2	1.4	138	219	0	33.5	69.9	61.2	4.3	5.41	2	127	1	4.83	2	0.88	1	2.16	2	0.79	2	8
0	508	708565	2020-09-26	2	1	6	1	10	0	3	40	2	165	2	37.1	2	88	0	45	0	43	59.3333	1.4	1	12.94	2	15.1	69	1	79	586	0	40.3	10.8	16.1	23.1	7.78	3	130	1	4.81	2	1.51	1	2.29	2	0.86	2	20
0	509	711377	2020-07-31	2	2	6	1	8	0	3	33	2	132	2	37.4	3	90	0	57	0	33	68	0.95	1	7.63	2	22.5	65.7	0.3	109	523	0	36.2	94.8	42.9	1.8	3.47	2	139	2	5.06	2	1.31	1	2.24	2	0.96	2	8
0	510	712683	2020-11-25	2	2	24	2	11.3	0	3	23	1	204	3	39.7	4	92	0	50	1	42	64	1.3	1	21	3	55.5	76	0.9	146	296	0	46	24	38.2	5	5.18	2	137	2	4.1	1	1.11	1	2.45	2	0.93	2	8
0	511	697241	2020-06-07	2	1	7	1	6.3	0	1	48	2	170	2	36.9	2	87	0	52	0	35	63.6667	2.03	1	16.93	3	60.9	28.4	0.2	148	261	0	36.8	70	72.3	10.3	4.91	2	132	1	5.47	2	1.76	2	2.41	2	0.93	2	7
0	512	785982	2021-10-04	2	1	8	1	5.5	0	3	20	1	105	2	37.1	2	86	0	52	0	34	63.3333	0.8	1	9.42	2	16.2	78	0.1	100	168	0	30.4	14.8	29.9	7.5	2.52	1	138	2	2.66	1	1.13	1	2.11	2	0.85	2	14
0	513	715018	2020-08-20	2	2	2	1	2.6	1	3	34	2	126	2	36.9	2	98	0	61	0	37	73.3333	1.74	1	5.08	2	52.8	26.7	0.4	96	618	0	39	350.7	211.1	5.7	3.93	2	136	2	4.81	2	1.08	1	2.34	2	0.85	2	18
0	514	802218	2022-01-07	1	1	1	1	4	0	1	28	1	128	2	39.2	4	91	0	36	1	55	54.3333	0.74	1	9.24	2	52.5	33.8	0.1	91	676	0	39.5	55.7	117.9	3.5	5.2	2	136	2	4.89	2	1.39	1	2.24	2	0.83	2	6
0	515	793174	2021-11-21	2	1	1	1	5.6	0	5	22	1	100	2	39.3	4	102	0	56	0	46	71.3333	1.2	1	4.78	2	26	68	0.4	108	287	0	38.4	28.2	33.7	1.7	4.38	2	139	2	3.97	1	1.28	1	2	1	0.82	2	37
0	516	729715	2020-11-10	1	1	7	1	5.5	0	3	26	1	135	2	36.7	2	93	0	50	0	43	64.3333	0.85	1	9.97	2	26.5	63.5	0.3	30.6	496	0	40.2	33.2	29.6	3.8	5.31	2	138	2	4.92	2	1.06	1	2.52	2	0.95	2	6
0	517	734934	2020-12-10	1	2	4	1	5.6	0	3	35	2	135	2	36.5	2	85	0	39	1	46	54.3333	1.2	1	7.18	2	37.7	49.6	0.4	103	742	0	31.1	31.9	32.8	2	5.13	2	139	2	4.32	2	1.38	1	2.15	2	0.78	2	12
0	518	732220	2020-11-24	2	2	6	1	7	0	1	30	2	137	2	37.2	2	78	1	53	0	25	61.3333	1.16	1	16.32	3	18	74.6	8.6	121	224	0	35.3	143.7	372.3	15	2.64	1	137	2	3.66	1	0.98	1	1.87	1	0.68	1	25
0	519	734851	2020-12-09	1	1	1	1	2.1	0	2	32	2	116	2	38.3	3	96	0	56	0	40	69.3333	0.91	1	13.44	2	21	65.7	0.3	103	351	0	36.9	10.6	16.9	4.7	4.42	2	140	2	3.67	1	1.33	1	2.26	2	0.74	1	25
0	520	702839	2023-04-16	1	2	2	1	5	0	1	24	1	125	2	37.5	3	100	0	55	0	45	70	2	1	7.67	2	30.3	57	0.5	105	245	0	32.5	14.5	14.3	2.6	6.4	3	129	1	3.96	1	0.61	1	2.17	2	0.91	2	24
0	521	731000	2020-11-17	2	2	2	1	5.6	0	3	60	2	180	3	39.2	4	76	1	42	0	34	53.3333	1.5	1	14.86	3	27.7	54.6	4.8	115	462	0	33.2	10.3	16.9	12	5.37	2	148	2	5.41	2	1.53	1	2.39	2	0.78	2	22
0	522	705962	2020-06-30	2	1	4	1	5	0	3	35	2	140	2	36.8	2	69	1	40	0	29	49.6667	0.78	1	5.87	2	77.2	6.3	1.4	83	435	0	32.1	16.6	23.4	5.4	4.1	2	136	2	4.97	2	2.11	2	2.31	2	0.94	2	13
0	523	675756	2019-12-25	2	1	2	1	5.9	0	3	36	2	159	2	40.1	4	73	1	41	0	32	51.6667	2.03	1	6.66	2	72.8	17.5	1	104	494	0	41.1	40.3	62.8	6.4	4.32	2	137	2	4.8	2	1.75	2	2.39	2	0.92	2	17
0	524	797901	2021-12-16	2	1	3	1	9.5	0	5	24	1	142	2	36.3	2	91	0	59	0	32	69.6667	1.01	1	14.85	3	37.6	52.7	0.2	100	702	0	35.7	3.9	11	7.7	4.1	2	137	2	4.87	2	1.42	1	2.36	2	0.82	2	15
0	525	674079	2023-03-09	1	1	1	1	4.8	0	1	32	2	131	2	36.9	2	105	0	56	0	49	72.3333	1.24	1	8.02	2	44.8	46	0.1	114	223	0	35.3	17.3	21.9	3.1	5.99	2	141	2	2.4	1	1.36	1	2.24	2	0.78	2	17
0	526	863004	2023-05-24	2	1	1	1	5	0	1	30	2	112	2	38.3	3	110	0	70	0	40	83.3333	1.13	1	8.14	2	9.8	83.5	0.5	115	204	0	40.8	14.1	28.6	7	4.11	2	134.2	1	4.15	1	1.53	1	2.4	2	0.95	2	14
0	527	729020	2020-11-06	2	1	6	1	8	0	1	20	1	102	2	36.7	2	101	0	60	0	41	73.6667	1.65	1	7.41	2	54	35.3	0.1	128	258	0	47.6	21	41.5	11.2	5.74	2	137	2	3.44	1	1.63	2	2.31	2	0.87	2	41
0	528	679050	2020-01-11	1	2	1	1	4.5	0	3	32	2	132	2	37.9	3	74	1	40	0	34	51.3333	2	1	4.15	1	57.3	32.6	0.6	105	339	0	32.9	78.2	50.8	5.8	5.73	2	136	2	4.95	2	1.42	1	2.25	2	0.9	2	8
0	529	742979	2021-01-25	2	1	1	1	4	0	1	25	1	110	2	36.6	2	90	0	53	0	37	65.3333	1.6	1	10.25	2	32.7	61.6	0.4	143	329	0	48.5	12.1	27.1	4.5	3.74	2	144	2	4.35	2	1.44	1	2.36	2	0.91	2	10
0	530	780778	2021-09-03	1	1	1	1	4.3	0	2	28	1	130	2	38.2	3	123	0	86	0	37	98.3333	0.56	1	16.06	3	17.6	75.3	0.3	125	404	0	44.2	11.4	28.1	19.3	3.28	1	138	2	5	2	1.07	1	2.52	2	1.02	2	16
0	531	827799	2022-07-04	2	1	12	1	10	0	5	21	1	154	2	39.2	4	101	0	60	0	41	73.6667	2.2	1	8.52	2	38	54.4	0.1	123	378	0	47.5	11.7	28.5	19.3	4.32	2	138	2	4.24	2	1.24	1	2.54	2	1.04	3	32
0	532	786116	2021-10-06	1	2	6	1	6.7	0	2	26	1	109	2	39	4	83	0	54	0	29	63.6667	0.91	1	2.53	1	24.1	65.2	0.4	127	577	0	37.2	20.1	26	4.4	7.81	3	135	2	3.74	1	1.48	1	2.09	1	0.7	1	14
0	533	852242	2022-09-30	2	1	84	3	29	0	2	26	2	122	3	37.2	2	85	1	42	1	43	56.3333	1.3	1	10.27	2	40.8	46.6	0.6	106	484	0	36.8	14.4	28.9	4.9	3.47	2	131	1	3.49	1	0.85	1	2.24	2	0.77	2	15
0	534	798332	2021-12-20	2	1	84	3	38	0	2	26	2	124	3	38	3	103	0	60	1	43	74.3333	0.8	1	17.19	3	8.8	87.5	0.1	119	505	0	41.9	10.7	22.8	6.6	5.59	2	136	2	4.7	2	1.51	2	2.28	2	0.86	2	26
0	535	828045	2022-05-24	1	1	24	2	11	0	2	27	2	114	2	36.8	2	110	0	72	0	38	84.6667	1.62	1	1.54	1	44.5	51.9	0	102	281	0	33.1	23.1	46	13.7	4.71	2	122	1	2.45	1	0.67	1	2.2	2	0.75	2	19
0	536	711595	2020-08-02	2	1	24	2	11	0	5	25	2	86	2	37.1	2	120	0	62	0	58	81.3333	2.55	1	5.52	2	31.5	67.9	14.8	105	142	0	30.8	64.4	164.7	15.1	7.36	3	137	2	3.87	1	1.82	2	1.76	1	0.82	2	195
0	537	800783	2021-12-31	1	2	12	1	11.5	0	1	72	3	179	2	38.8	4	121	0	95	0	26	103.667	0.55	1	7.54	2	39.5	47.3	0.1	118	261	0	48.2	42.7	63.7	11.2	3.17	1	138	2	5.23	2	1.86	2	2.38	2	1.02	2	33
0	538	746228	2021-02-15	2	1	12	1	11	0	2	35	2	144	2	38.6	4	112	0	58	0	54	76	0.6	1	19.16	3	3.3	91.7	0.3	124	454	0	45	15.1	17.9	34.9	4.91	2	137	2	3.71	1	1.23	1	2.33	2	0.85	2	38
0	539	791217	2021-11-08	1	1	72	3	22.5	0	2	25	2	110	2	37.5	3	98	1	56	1	42	70	1.42	1	13.2	3	11	79.8	0.3	135	298	0	46.9	17.6	23.4	16.3	4.2	2	136	2	4.01	2	1.55	2	2.5	2	0.81	2	34
0	540	804299	2022-01-17	2	1	132	3	45	0	2	51	3	152	3	37.9	3	99	1	63	1	36	75	0.9	1	1.54	1	37.7	51.9	0	102	381	0	33.1	23.1	46	13.7	4.71	2	127	1	3.08	1	0.67	1	2.2	2	0.75	2	19
0	541	848566	2022-09-13	2	1	60	3	18	0	2	25	2	142	3	38.3	3	90	1	50	1	40	63.3333	2.4	1	13.63	3	12	84.5	0.3	117	267	0	43.9	15.4	33.2	19.9	4.28	2	138	2	4.43	2	1.56	2	2.69	2	1.01	2	14
0	542	757324	2021-04-20	2	1	12	1	10	0	3	31	2	130	2	38.8	4	94	0	44	0	50	60.6667	2	1	9.75	2	25.3	71.1	0.3	79	422	0	36.2	7.4	31.6	3.6	4.43	2	135	2	5.01	2	1.35	1	2.21	2	0.87	2	16
0	543	759723	2021-05-06	2	1	108	3	36	0	2	40	3	160	3	39.4	4	128	0	62	1	66	84	0.7	1	30.34	3	15.7	75.1	0.4	128	561	0	41.2	14.5	30.4	7.6	2.66	1	136	2	4.11	2	1.48	2	2.53	2	0.9	2	26
0	544	838092	2022-07-10	2	1	24	2	13	0	2	26	2	114	2	37.6	3	102	0	64	0	38	76.6667	0.89	1	0.67	1	15.9	81.4	0	47	169	0	33.5	13.7	11.5	6.1	6.33	3	135.8	2	3.44	1	0.85	1	2.02	1	0.97	2	14
0	545	888152	2023-03-30	2	1	132	3	46	0	1	19	2	117	3	38.3	3	80	1	50	1	30	60	4.38	1	5.2	2	14.1	80.1	0.2	114	159	0	49.4	23.8	38.1	9.8	2.73	1	135	2	3.75	2	1.62	2	2.34	2	0.97	2	25
0	546	799695	2021-12-26	1	1	84	3	32	0	2	26	2	118	3	37.3	2	96	1	51	1	45	66	0.9	1	5.8	2	16	77.6	0.3	129	318	0	48.2	13	26.7	15.3	8.98	3	134	1	4.27	2	1.09	1	2.41	2	1.03	3	35
0	547	734859	2020-12-09	2	1	24	2	13.5	0	1	33	2	156	2	36.5	2	68	1	32	1	36	44	1.1	1	11.69	2	8.1	86.1	0.4	124	426	0	42.7	8	18.2	11.7	4.46	2	127	1	4.05	1	0.73	1	2.43	2	0.9	2	19
0	548	739246	2021-01-05	2	1	120	3	37	0	3	29	2	160	3	36.9	2	89	1	59	1	30	69	2.42	1	15.76	3	51.2	36.7	0.6	91	744	0	33.1	21.9	16.4	3.7	4.99	2	139	2	5.34	3	1.72	2	2.29	2	0.9	2	16
0	549	827950	2022-05-24	1	1	82	3	23	0	1	59	3	170	3	37.4	3	100	0	56	1	44	70.6667	0.92	1	10.1	2	36.3	62.2	1.3	106	435	0	41.9	33.7	48.8	5.6	4.85	2	142	2	4.79	2	1.75	2	2.26	2	0.94	2	17
0	550	808223	2022-12-02	1	1	10	1	7	0	2	22	1	110	2	36.9	2	100	0	59	0	41	72.6667	1.2	1	6.79	2	18.7	74.4	1	127	171	0	48.1	14.6	29.1	28.3	5.69	2	135	2	4	1	1.4	1	2.54	2	0.72	1	21
0	551	813283	2022-03-01	1	2	4	1	5	1	1	69	3	190	3	37.1	2	96	0	56	0	40	69.3333	0.81	1	15.28	3	44.3	38.7	0.53	97	300	0	37.9	133	84.1	4.2	5.85	2	142	2	6.64	3	1.94	2	2.44	2	0.8	2	13
0	552	822038	2022-04-24	1	1	24	2	12	0	5	35	2	140	2	37.8	3	91	0	43	0	48	59	1.45	1	16.03	3	21.3	72.2	0.2	100	525	0	39.4	8.5	20.9	5.6	3.61	2	137	2	4.86	2	1.74	2	2.28	2	0.89	2	18
0	553	820131	2022-06-14	1	1	9	1	8.5	0	1	24	1	162	2	36.7	2	92	0	59	0	33	70	0.86	1	12.42	2	73.2	21	0.4	129	308	0	44.9	18.4	23.4	4.5	4.85	2	137	2	4.74	2	2	2	2.15	2	1	2	7
0	554	821145	2023-05-04	2	1	60	3	19	0	5	36	3	138	3	38.7	4	99	1	49	1	50	65.6667	2.01	1	19.19	3	10.7	84.9	0.4	129	307	0	37.3	14.4	32	12.8	6.21	3	132	1	5.04	2	0.8	1	2.55	2	0.91	2	34
0	555	818203	2022-03-30	1	1	36	2	14	0	5	36	2	132	2	37.3	2	65	1	44	0	21	51	0.96	1	10.3	2	47.9	33.2	2	121	522	0	41.4	18	17.2	1.5	4.29	2	136	2	5.55	3	1.52	2	2.4	2	0.95	2	14
0	556	797063	2021-12-13	2	2	36	2	13	0	2	27	2	108	2	37.3	2	104	0	77	0	27	86	5.25	2	3.89	1	11.3	82.6	0.5	100	279	0	40.3	228.8	374.5	9.5	18.57	3	144	2	3.56	1	1.41	2	1.99	1	0.71	1	53
0	557	805913	2023-06-01	2	1	39	3	15	0	1	27	2	126	3	36.4	2	104	0	65	1	39	78	1.48	1	6.96	2	12.7	75.4	0.2	108	272	0	40.3	11.4	28.1	12.3	6.77	3	132	1	3.14	1	1.55	2	2.41	2	0.77	2	14
0	558	807367	2022-02-02	1	1	17	2	11	0	5	23	1	108	2	39.3	4	98	0	58	0	40	71.3333	2.73	1	8.73	2	13	86.7	3.6	109	112	0	43.6	2035	291.1	53.6	5.86	2	129	1	3.94	1	2.13	2	2.2	2	1.25	3	36
0	559	677240	2021-05-20	2	1	70	3	19	0	2	24	2	121	3	37.1	2	92	1	51	1	41	64.6667	1.81	1	17	3	12.1	82	0.5	126	399	0	51.9	4.1	23.9	16.7	2.59	1	133	1	4.55	2	1.65	2	2.27	2	0.91	2	34
0	560	686042	2020-02-27	2	1	19	2	13	0	3	34	2	136	2	39.1	4	88	1	65	0	23	72.6667	0.9	1	5.2	2	14.1	80.1	0.1	114	159	0	49.4	23.8	38.1	9.8	2.73	1	135	2	3.75	1	1.62	2	2.34	2	0.97	2	25
0	561	709157	2022-12-22	1	1	50	3	15	0	1	65	3	143	3	37.5	3	87	1	47	1	40	60.3333	0.95	1	3.8	1	27.6	62.1	1.4	130	365	0	43.4	14.2	32	4.6	5.23	2	141	2	4.75	2	1.25	1	2.52	2	0.98	2	14
0	562	709918	2020-07-23	2	1	34	2	11	1	3	30	2	150	2	38.9	4	82	1	46	0	36	58	1.4	1	3.58	1	41	53	0.05	113	140	0	43.1	28	42	5.5	6.37	3	136	2	4.19	2	0.93	1	2.4	2	0.94	2	14
0	563	866983	2022-12-31	1	1	144	3	62	0	2	26	2	110	2	37.9	3	85	1	54	1	31	64.3333	0.7	1	8.4	2	46.4	44.3	0.6	112	413	0	39.1	11	26.7	9.8	5.48	2	135	2	4.24	2	0.99	1	2.36	2	1	2	19
0	564	854067	2022-10-12	1	1	72	3	15	0	2	22	2	112	3	36.6	2	112	0	84	0	28	93.3333	1.2	1	14.38	3	16.9	74.4	0.3	146	288	0	52.2	22.3	17.4	7.2	4.47	2	140	2	4.21	2	1.97	2	2.52	2	0.85	2	40
0	565	729603	2020-11-10	1	1	13	2	11	0	3	30	2	140	2	37.4	3	92	0	54	0	38	66.6667	1.02	1	8.7	2	7.4	84.9	0.2	113	363	0	45.7	11.6	19.1	15.7	4.41	2	130	1	4.51	2	0.92	1	2.59	2	0.78	2	24
0	566	784777	2021-09-26	1	1	1	1	2	1	2	25	1	98	1	38.3	3	92	0	56	0	36	68	1.1	1	7.02	2	29.6	61.3	0.2	136	287	0	50	12.9	20.6	10.3	4.41	2	140	2	4.02	1	1.61	2	2.39	2	0.97	2	34
0	567	749453	2021-03-05	2	1	34	2	20	0	3	26	2	126	2	39.1	4	96	0	69	0	27	78	1.1	1	14.93	3	17.5	66	0.2	118	373	0	39.3	11.2	27.1	10.1	2.84	1	136	2	4.7	2	1.64	2	2.57	2	0.83	2	21
0	568	673112	2019-12-12	2	1	4	1	5.7	0	3	40	2	135	2	36.8	2	90	0	48	0	42	62	1.8	1	13.97	2	43.7	43.3	0.5	91	602	0	33.1	36.8	87.4	6.7	7.32	3	134	1	4.68	2	1.53	1	2.36	2	1.03	3	16
0	569	673097	2019-12-12	2	2	15	2	11	0	3	22	1	173	3	37.7	3	88	1	57	1	31	67.3333	1.3	1	25.73	3	7.2	87.3	0.35	129	437	0	48.7	13.4	13.9	14.9	3.31	2	134	1	3.65	1	1.61	2	2.56	2	0.88	2	52
0	570	673630	2019-12-15	2	1	18	2	10	0	3	72	3	162	3	39	4	81	1	52	1	29	61.6667	2.01	1	7.95	2	13.8	80.3	0.1	133	139	0	45.5	30.3	22.5	24.6	5.19	2	135	2	3.28	1	1.09	1	2.22	2	0.7	1	29
0	571	772133	2021-07-15	1	1	10	1	11	0	5	30	2	142	2	37.2	2	89	0	54	0	35	65.6667	1.7	1	4.2	1	28	44.9	0.2	103	376	0	36.1	12.3	16.9	5.7	7.45	3	134	2	4.33	2	1.02	1	2.39	2	0.9	2	23
0	572	688784	2020-03-17	1	1	63	3	17.5	0	2	27	2	153	3	37.4	3	102	0	58	1	44	72.6667	0.6	1	34.91	3	17.2	76.5	0.7	129	638	0	32.9	12.1	19.9	7.6	4.93	2	132	1	3.71	2	1.6	2	2.3	2	0.75	2	19
0	573	711358	2020-07-31	2	1	11	1	11	0	3	57	2	168	2	37	2	92	0	56	0	36	68	1.21	1	5.59	2	59	30.4	0	82	264	0	34.9	45.6	35.5	17.2	4.51	2	140	2	4.46	2	1.34	1	2.15	2	0.92	2	20
0	574	817942	2022-03-28	2	1	67	3	20	0	1	35	2	135	3	37	2	79	1	45	1	34	56.3333	0.9	1	12.24	3	38.2	45.8	1.1	106	447	0	40.4	19.6	40.7	2.7	6.66	3	134	1	4.3	2	0.98	1	2.34	2	0.92	2	16
0	575	723267	2020-10-08	1	1	61	3	16	0	3	42	3	112	3	38.3	3	107	0	62	1	45	77	1.01	1	28.59	3	15.4	80.2	0.3	104	110	0	34.8	18.5	21.6	5.1	2.51	1	134	1	4.29	2	0.74	1	2.16	2	0.8	2	12
0	576	851562	2023-06-19	1	1	43	3	16	0	1	24	2	125	3	38.3	3	84	1	65	1	19	71.3333	1.44	1	14.74	3	7.3	89	0.4	111	568	0	46.5	13.6	22.8	7.9	8.21	3	133	1	4.46	2	1.72	2	2.58	2	0.9	2	31
0	577	798850	2022-04-21	1	2	10	1	8.6	0	1	32	2	147	2	37.4	3	69	1	34	1	35	45.6667	0.7	1	14.66	3	22.4	68.1	0.3	106	576	0	43.2	18.3	40.3	7.8	4.46	2	138	2	4.56	2	1.27	1	2.35	2	1.04	3	28
0	578	734883	2020-12-10	2	1	156	3	31	0	3	32	2	134	3	36.6	2	90	1	65	1	25	73.3333	2.6	1	12.48	3	46.2	50	0.2	81	113	0	20.4	13.5	27	2.3	5.23	2	138	2	3.71	2	0.86	1	2.06	1	1.02	2	9
0	579	801806	2022-01-06	1	1	120	3	30	0	2	26	2	120	3	37.3	2	90	1	58	1	32	68.6667	0.9	1	21.01	3	4.5	92.9	0.6	147	562	0	48.5	9.7	24.2	30.2	5.57	2	130	1	5.16	2	0.89	1	2.64	2	0.8	2	74
0	580	810619	2022-04-20	1	1	84	3	19	0	5	30	2	130	3	36.1	2	85	1	42	1	43	56.3333	1.8	1	6.9	2	71	15	0.1	107	372	0	38.3	90.6	106	7.3	5.92	2	136	2	5.23	3	1.91	2	2.43	2	0.87	2	14
0	581	755721	2021-04-11	2	1	68	3	16.5	0	1	48	3	196	3	39.1	4	62	1	24	1	38	36.6667	1.67	1	7.96	2	28.6	61.3	0.8	72	234	0	24.7	23.7	253.3	3.4	3.97	2	137	2	5.26	3	1.9	2	1.76	1	0.83	2	62
0	582	758789	2021-07-01	2	1	62	3	15	0	3	36	3	181	3	38.3	3	86	1	45	1	41	58.6667	1.83	1	2.53	1	56.1	34.8	0.4	91	215	0	35.1	11	19	29	4.52	2	137	2	4.49	2	1.53	2	2.16	2	0.94	2	14
0	583	759330	2021-05-03	2	2	34	2	11	0	3	36	2	167	3	38.9	4	70	1	48	1	22	55.3333	0.65	1	14.33	3	67.6	26.8	0.8	102	531	0	47.2	26.2	82	8.6	11.18	3	138	2	4.97	2	2.29	3	2.52	2	0.94	2	36
0	584	759274	2021-05-02	1	1	102	3	35	0	3	32	2	194	3	38.6	4	79	1	41	1	38	53.6667	3.25	1	6.49	2	45.6	38.8	0.9	91	122	0	29.8	15.4	10.7	8.7	6.68	3	137	2	3.42	1	1.08	1	2.39	2	0.67	1	22
0	585	760548	2021-05-10	2	1	50	3	22	0	3	49	3	169	3	38.1	3	104	0	59	1	45	74	2.84	1	11.49	2	35.3	49.7	0.2	93	97	1	31	13.8	23.9	4.7	6.84	3	135	2	4.87	2	1.15	1	2.42	2	0.76	2	24
0	586	762010	2021-05-18	2	1	12	1	11	0	2	23	1	146	2	38.7	4	101	0	57	1	44	71.6667	0.8	1	13.46	2	12.6	80.2	0.4	112	208	0	38	17.1	25	7.9	2.85	1	138	2	3.5	1	1.34	1	2.14	2	0.77	2	34
0	587	772273	2021-07-16	2	2	12	1	11	0	2	28	1	133	2	39.3	4	102	0	72	0	30	82	0.9	1	12.25	2	15.7	77.9	0.7	72	422	0	34.2	10.2	22.8	7.6	3.78	2	141	2	3.62	1	1.13	1	2.12	2	0.94	2	24
0	588	772365	2021-07-16	2	1	84	3	19	0	3	56	3	186	3	36.2	2	103	0	53	1	50	69.6667	1.42	1	12.63	3	40.3	47.6	0.4	121	340	0	37.9	50.5	64.8	1.2	5.06	2	134	1	5.56	3	1.29	2	2.53	2	0.78	2	10
0	589	773448	2022-05-17	1	1	24	2	12	0	5	32	2	132	2	36.8	2	89	1	49	1	40	62.3333	1.22	1	40.06	3	6.7	89.9	3.8	52	475	0	30.3	10.2	27	10.3	5.72	2	130	1	4.07	1	0.92	1	2.29	2	1.01	2	9
0	590	776139	2021-08-07	1	1	11	1	8.7	0	2	21	1	89	1	39.6	4	110	0	67	0	43	81.3333	0.6	1	14.65	3	17.9	70.9	0.3	128	329	0	42.8	11.7	20.1	8.1	3.27	1	137	2	4.06	1	1.32	1	2.63	2	0.71	1	16
0	591	779931	2021-12-18	1	1	60	3	23	0	1	42	3	154	3	36.7	2	91	1	54	1	37	66.3333	0.96	1	7.15	2	58.8	29.7	0.2	124	208	0	44.9	14.6	25.8	5.2	4.26	2	136	2	5.17	2	1.51	2	2.4	2	0.98	2	18
0	592	781084	2021-09-06	2	1	48	3	19	0	2	25	2	122	3	37.5	3	105	0	62	1	43	76.3333	2.1	1	15.96	3	6.2	88.2	1.2	133	306	0	35.1	6.1	8.1	19.9	4.99	2	139	2	3.73	2	1.02	1	2.16	2	0.76	2	46
0	593	792353	2022-01-09	2	1	36	2	14.5	0	1	20	1	90	2	36.6	2	106	0	62	0	44	76.6667	6.1	2	31.39	3	10.3	88.1	5.7	41	110	0	30.7	398.9	528.2	15.6	5.87	2	125	1	3.42	1	1.67	2	1.58	1	0.78	2	240
0	594	796828	2021-12-11	2	2	84	3	31.5	0	3	30	2	149	3	37.5	3	89	1	42	1	47	57.6667	2.47	1	14.96	3	28.9	65.9	0.6	84	363	0	30.6	30.9	16.7	2.4	5.43	2	137	2	4.7	2	1.89	2	2.22	2	0.97	2	12
0	595	812785	2022-02-27	2	1	24	2	13	0	2	26	2	110	2	36.4	2	90	0	45	0	45	60	5.09	2	7.01	2	26.8	71.3	4.5	103	221	0	35	31	50.1	11.2	3.35	2	137	2	3.23	1	1.15	1	1.01	1	0.87	2	34
0	596	819235	2022-04-07	2	1	96	3	26.5	0	2	23	2	109	2	38.6	4	112	0	76	0	36	88	1.03	1	4.63	2	16.4	75.8	0.3	174	308	0	47.1	9.7	16.6	28.5	6.6	3	134	1	4.39	2	1.42	2	2.51	2	0.89	2	35
0	597	428065	2020-10-21	1	1	12	1	13	0	2	24	1	106	2	36.4	2	102	0	51	1	51	68	0.6	1	32.68	3	3.5	88.9	0.8	139	361	0	48.7	11.3	21.7	16.7	4.68	2	129	1	4.35	2	1.29	1	2.35	2	0.96	2	29
0	598	249199	2021-09-04	1	1	36	2	15	0	2	54	3	138	2	36.9	2	109	0	62	0	47	77.6667	3.1	1	13.97	3	53.4	38.6	0.1	119	517	0	45.7	13	35.1	3.1	1.79	1	140	2	4.6	2	2.35	3	2.56	2	1.12	3	31
0	599	515865	2020-05-07	1	1	60	3	19	0	2	26	2	110	2	37	2	100	0	73	0	27	82	1.65	1	17.84	3	6.9	89	0.5	137	367	0	50.2	9.2	21.8	18.2	3.58	2	134	1	3.75	2	1.45	2	2.46	2	0.85	2	27
0	600	821584	2022-04-21	2	1	24	2	11	0	2	28	2	134	2	38.4	3	100	0	60	0	40	73.3333	1.8	1	7	2	45	52	0.5	140	232	0	40.6	7.1	37.8	8.4	6.29	3	134	1	4.26	2	1.26	1	2.52	2	0.79	2	26
0	601	745504	2021-02-09	1	1	12	1	10	0	2	28	1	111	2	38.3	3	90	0	42	1	48	58	2.1	1	14.3	2	20.3	73.6	0.1	111	313	0	45.8	11.3	26.8	4	5.48	2	140	2	4.6	2	1.65	2	2.33	2	0.21	1	29
0	602	801083	2022-05-12	1	1	60	3	18.5	0	5	29	2	130	3	39.3	4	93	1	48	1	45	63	1.2	1	34.23	3	7.8	87.7	0.3	157	390	0	52.2	10.8	26.1	13.5	4.73	2	139	2	4.27	2	1.89	2	2.55	2	1.01	2	32
0	603	634311	2022-08-23	1	1	24	2	13.5	0	2	29	2	166	3	38.7	4	94	0	61	0	33	72	1.65	1	40.05	3	28.8	65.2	0.3	134	162	0	39	184.7	177.9	16.6	2.24	1	133	1	5.75	2	1.34	1	2.16	2	1.02	2	14
0	604	679009	2020-01-11	1	1	48	3	15.5	0	3	31	2	132	3	39.5	4	88	1	56	1	32	66.6667	1.17	1	16.11	3	15.4	77.4	0.3	115	614	0	32.2	118.7	105.6	7.1	6.28	3	133	1	5.01	2	1.65	2	2.36	2	0.88	2	41
0	605	819330	2022-04-07	1	1	24	2	12	0	2	25	2	102	2	36.3	2	109	0	60	0	49	76.3333	2.49	1	20.24	3	20.6	77.6	0.2	96	115	0	30.1	10	39.6	3.9	2.2	1	130	1	4.04	1	1.32	1	1.77	1	0.77	2	13
0	606	682314	2022-09-17	1	1	96	3	28	0	2	39	3	99	2	36.7	2	114	0	79	0	35	90.6667	1.1	1	14.78	3	14.6	81	0.1	124	475	0	43.5	13.7	18.7	8.1	3.54	2	135	2	4.64	2	1.67	2	2.53	2	0.87	2	32
0	607	726827	2021-01-29	2	1	96	3	29.5	0	2	27	2	118	3	36	2	99	1	53	1	46	68.3333	0.9	1	10.31	2	17.2	78.2	0.5	136	342	0	45	16.3	24.9	11	3.75	2	139	2	3.24	1	1.39	2	2.27	2	1.18	3	41
0	608	895049	2023-04-28	1	1	24	2	20	0	2	24	2	67	1	37	2	84	1	48	1	36	60	1.34	1	16.21	3	26.3	70.8	0.3	115	329	0	0.1	5.5	3.24	3	5.7	2	120.6	1	4.04	1	1.35	1	1.74	1	0.75	2	25
0	609	670237	2019-11-28	2	1	12	1	9.5	0	3	30	2	149	2	37.9	3	89	0	50	1	39	63	1.34	1	4.97	2	26.8	71	0.2	94	667	0	39.8	21.9	12.2	11.3	6.54	3	138	2	3.63	1	1.4	1	2.33	2	0.81	2	12
0	610	901595	2023-05-24	1	1	24	2	12.5	0	1	26	2	103	2	37.2	2	113	0	97	0	16	102.333	1.42	1	17.01	3	7.3	91.2	2.6	98	424	0	31	29.5	52.1	46.5	4.67	2	127	1	4.43	2	1.09	1	2.06	1	1.01	2	36
0	611	414365	2022-07-18	1	1	48	3	20	0	2	28	2	133	3	38.5	3	103	0	66	1	37	78.3333	0.95	1	7.82	2	68.4	22	0.2	126	545	0	48.6	15.8	20.3	31.2	4.68	2	133	1	4.43	2	1.42	2	2.35	2	0.91	2	33
0	612	622539	2019-03-29	1	1	24	2	13.5	0	1	20	1	113	2	36.9	2	95	0	59	1	36	71	1.44	1	20.63	3	10.5	87	7.8	98	420	0	21.8	33.4	31.3	22.8	6.45	3	129.8	1	2.27	1	0.85	1	1.9	1	0.9	2	73
0	613	630031	2022-07-21	2	1	24	2	14	0	2	28	2	112	2	36.4	2	93	0	55	1	38	67.6667	1.21	1	29.54	3	9.7	88.7	1.3	108	360	0	23.4	20.3	13.6	9.8	5.25	2	127.8	1	2.59	1	0.67	1	2	1	1	2	23
0	614	529597	2023-02-18	1	1	120	3	58	0	2	26	2	107	2	37.1	2	102	0	68	1	34	79.3333	1.4	1	11.24	3	13.8	79.3	0.9	128	282	0	47.8	12.9	22.6	18.1	6.08	3	134	1	3.75	2	0.71	1	2.69	2	0.87	2	27
0	615	599333	2019-05-23	2	1	96	3	33.2	0	1	30	2	126	3	38.7	4	98	1	52	1	46	67.3333	2.9	1	6.73	2	44.4	47.2	0.4	98	340	0	47.6	27.4	52.6	4.7	5.5	2	138	2	4.66	2	1.21	1	2.3	2	0.91	2	19
0	616	638266	2022-01-25	1	1	60	3	19	0	5	29	2	121	3	37.5	3	126	0	69	1	57	88	1.2	1	3.51	1	46.4	49.9	0.3	117	190	0	37.8	32.4	76.2	8	3.46	2	137	2	5.1	2	1.13	1	2.27	2	1.07	3	32
0	617	650534	2023-04-30	1	1	84	3	18	0	1	24	2	112	3	36.9	2	110	0	60	1	50	76.6667	0.4	1	12.85	3	10.2	86.6	0.1	124	232	0	38.7	11.9	21.4	13.8	6.02	3	136	2	4.15	2	1.47	2	2.43	2	0.69	1	32
0	618	658145	2022-10-19	1	1	120	3	28.5	0	1	59	3	150	3	38.6	4	117	0	74	0	43	88.3333	0.89	1	13.32	3	5.4	90.4	0.5	128	229	0	49	16.4	27.8	4.6	6.91	3	135	2	4.26	2	1.18	1	2.46	2	0.9	2	26
0	619	670988	2019-12-02	1	2	84	3	24	0	3	45	3	140	3	36.9	2	106	0	71	0	35	82.6667	0.8	1	12.84	3	19.1	77.6	0.3	75	492	0	34.7	26.1	23.2	3.3	7.01	3	135	2	4.96	2	1.31	2	2.44	2	0.97	2	41
0	620	524658	2021-09-13	1	1	12	1	9	0	2	26	1	110	2	37.3	2	98	0	56	0	42	70	1.2	1	9.65	2	14.7	78.2	0.3	132	189	0	46.3	8.5	15.1	17.2	3.99	2	136	2	3.7	1	1.57	2	2.35	2	0.85	2	48
0	621	823053	2022-04-28	2	1	36	2	12	0	1	37	2	136	2	37	2	79	1	50	1	29	59.6667	1.2	1	11.25	2	5.9	92.8	0.3	117	227	0	46.2	10.7	24.2	18.5	4.1	2	136	2	3.97	2	1.35	1	2.17	2	0.84	2	45
0	622	815541	2022-03-12	1	1	120	3	60	0	1	42	3	185	3	36.7	2	89	1	60	1	29	69.6667	2.66	1	6.83	2	61.1	32.7	0.1	85	490	0	39.3	24.3	62.8	10.3	7.19	3	137	2	5.92	3	1.59	2	2.37	2	0.78	2	23
0	623	817793	2022-03-27	2	1	60	3	19.4	0	1	34	2	83	2	37.1	2	77	1	43	1	34	54.3333	3.1	1	15.14	3	66.8	23.4	0.3	97	370	0	45.8	21.8	46.3	27.1	4.6	2	136	2	6.04	3	2.04	3	2.57	2	0.89	2	2
0	624	818867	2022-06-03	2	1	72	3	21.5	0	3	32	2	136	3	36.5	2	93	1	37	1	56	55.6667	3.19	1	3.97	1	32.7	39.3	0.8	90	355	0	41.8	28.2	32.8	26.7	5.95	2	133	1	4.77	2	1.39	2	2.4	2	0.85	2	12
0	625	818046	2022-03-29	1	1	72	3	17	0	1	33	2	135	3	36.8	2	87	1	45	1	42	59	0.59	1	9.81	2	71.7	18.1	0.1	109	324	0	43	30.4	129.2	34.3	5.55	2	133	1	5.44	3	1.72	2	2.71	2	0.85	2	13
0	626	819654	2023-06-03	1	2	96	3	29.5	0	1	38	3	156	3	36.6	2	85	1	45	1	40	58.3333	1.9	1	6.29	2	47.5	38	0.7	93	251	0	40.9	39.6	55.3	3.9	5.2	2	134	1	4.57	2	0.93	1	2.39	2	0.84	2	14
0	627	852426	2022-10-02	2	2	36	2	15.5	0	1	41	3	158	2	38.8	4	111	0	69	0	42	83	1.3	1	8.89	2	54.4	27.4	0.3	87	95	1	35.3	39.7	35.6	3.3	5.58	2	131	1	5.26	2	1.64	2	2.21	2	0.9	2	13
0	628	819646	2022-04-10	1	1	48	3	15	0	1	50	3	164	3	36.9	2	86	1	56	1	30	66	2.94	1	21.05	3	46.6	27.7	0.3	98	322	0	36.1	13.5	34.8	56.3	3.98	2	136	2	5.14	2	1.56	2	1.85	1	0.73	1	15
0	629	819656	2022-05-28	1	1	48	3	18	0	1	35	2	142	3	36.4	2	78	1	38	1	40	51.3333	4.05	1	10.43	2	63.1	28.9	0.4	95	347	0	47	21.2	38.2	32.2	3.54	2	136	2	5.29	3	1.65	2	2.36	2	0.88	2	44
0	630	890972	2023-04-12	1	2	36	2	8.3	1	2	36	2	152	2	37	2	108	0	73	0	35	84.6667	3.3	1	12.08	3	55	34.9	0.3	113	244	0	37.1	164.4	181.4	18.1	4.19	2	137	2	6.4	3	1.74	2	2.31	2	1.01	2	18
0	631	816353	2022-03-16	1	2	96	3	38	0	1	32	2	158	3	36.8	2	71	1	43	1	28	52.3333	2.3	1	29.78	3	33.4	50.6	0.1	107	508	0	35.8	24.3	42.2	7.6	2.67	1	139	2	5.65	3	1.86	2	2.35	2	0.89	2	1
0	632	814264	2022-05-01	1	1	2	1	20	0	1	32	2	156	2	37.7	3	80	0	42	0	38	54.6667	1.39	1	15.95	3	28.4	66.2	0.8	120	236	0	37.9	450.3	673.5	20.4	2.54	1	131	1	7.05	3	1.26	1	2.12	2	1.08	3	29
0	633	825422	2022-05-12	1	1	72	3	19	0	1	30	2	152	3	37.1	2	76	1	43	1	33	54	1.02	1	7.04	2	16.5	70.2	0.2	92	321	0	31.6	41.1	37.3	27.3	4.51	2	135	2	4.94	2	1.45	2	2.14	2	0.79	2	21
0	634	829956	2022-06-03	1	2	48	3	15	0	2	22	2	96	2	36.3	2	97	1	58	1	39	71	1.2	1	9.27	2	5.9	89.2	0.7	140	212	0	38.8	17	22.6	14.4	6.55	3	124	1	3.94	2	0.92	1	2.12	2	0.78	2	44
0	635	834612	2022-06-24	2	2	12	1	12	0	3	18	1	166	2	38.8	4	71	1	34	1	37	46.3333	0.92	1	9.91	2	22.8	67	1.3	105	471	0	34	41.2	67.7	13.9	3.13	1	129	1	4.99	2	1.26	1	2.13	2	0.82	2	13
0	636	838441	2022-07-13	1	2	36	2	15	0	2	28	2	128	2	37.7	3	93	0	60	0	33	71	1.3	1	10.86	2	23.3	68.9	0.5	127	303	0	38	10	29	8.2	2.94	1	140.6	2	5.1	2	1.36	1	0	1	0.94	2	45
0	637	821796	2022-04-22	2	1	72	3	22	0	1	30	2	130	3	37.1	2	90	1	52	1	38	64.6667	2.1	1	6.42	2	21.3	74.5	0.2	132	384	0	47.2	24.7	49.8	8.5	4.66	2	137	2	4.6	2	1.44	2	2.48	2	0.93	2	26
0	638	827442	2022-05-22	1	1	108	3	33	0	1	42	3	163	3	38.3	3	77	1	54	1	23	61.6667	1.13	1	28.04	3	33.2	48.8	0.1	86	529	0	36.4	102.2	73.7	6.6	5.54	2	132	1	4.96	2	1.52	2	2.31	2	0.88	2	8
0	639	832962	2022-06-16	2	1	108	3	45	0	2	29	2	127	3	37.2	2	98	1	65	1	33	76	2.1	1	8.89	2	12.9	82.6	0.4	113	195	0	43.6	15.2	31.5	33.7	4.07	2	135	2	4.09	2	1.44	2	2.32	2	0.89	2	11
0	640	822819	2022-04-27	2	2	156	3	31.4	0	2	26	2	110	2	38.2	3	105	0	72	0	33	83	1.3	1	10.64	2	4.8	88.1	0.23	143	297	0	44	7.8	19.9	21.5	4.45	2	139	2	4.53	2	1.15	1	2.43	2	0.99	2	45
0	641	825473	2022-10-13	2	1	12	1	10.5	0	4	35	2	134	2	36.5	2	90	0	58	0	32	68.6667	0.8	1	26.84	3	34.1	56.2	0.4	104	496	0	41	17.6	28.5	8.9	7.72	3	135	2	4.68	2	1.47	1	2.61	2	0.84	2	14
0	642	829713	2022-06-01	2	1	36	2	14.6	0	3	28	2	146	2	38.2	3	81	1	69	0	12	73	1.21	1	22.52	3	6.3	88.8	0.1	117	267	0	47.4	13.2	22.2	21	4.47	2	131	1	4.21	2	1.18	1	2.34	2	0.84	2	31
0	643	831761	2022-06-11	1	1	60	3	18	0	2	30	2	124	3	37.9	3	98	1	62	1	36	74	2.2	1	16.14	3	12	80.4	0.17	103	339	0	34.1	11.6	23.1	5	2.85	1	135	2	2.57	1	1.01	1	1.99	1	0.73	1	15
0	644	831863	2022-06-12	2	1	36	2	15	0	2	19	1	98	2	36.6	2	103	0	69	0	34	80.3333	2	1	20.5	3	12.2	86.1	7.76	78	297	0	31	149	170	7.2	5.2	2	136	2	3.1	1	1.13	1	2.14	2	0.97	2	28
0	645	886032	2023-03-22	1	2	120	3	30	0	2	26	2	134	3	37.1	2	83	1	64	1	19	70.3333	2.1	1	22.5	3	17.7	70.4	0.5	118	343	0	23.9	11.6	26.1	4.2	15.58	3	132	1	3.86	2	0.87	1	1.88	1	0.63	1	22
0	646	833726	2022-06-20	2	1	12	1	11.1	0	2	22	1	101	2	37.3	2	101	0	55	1	46	70.3333	0.97	1	15.67	3	10.9	81	0.43	121	323	0	39.6	18.7	31.8	8.2	3.27	1	133	1	3.69	1	1.07	1	2.21	2	0.85	2	20
0	647	820416	2022-04-14	2	1	36	2	15.5	0	3	22	1	100	2	36.1	2	110	0	78	0	32	88.6667	8.5	2	7.23	2	16.5	81.7	3.53	104	242	0	44	26.4	35.4	4.6	2.3	1	128	1	4.26	2	1.72	2	2.27	2	0.87	2	28
0	648	825749	2022-05-13	1	1	72	3	20	0	1	67	3	130	3	37.2	2	82	1	56	1	26	64.6667	2.75	1	10.59	2	71.5	14	0.21	119	574	0	43.8	73	65.9	2.8	5.92	2	131	1	4.75	2	1.84	2	2.43	2	0.85	2	22
0	649	827049	2022-05-20	2	1	48	3	17	0	1	38	3	154	3	36.1	2	71	1	53	0	18	59	1.37	1	7.02	2	44.4	46.4	0.32	125	175	0	43.7	45.7	58.8	3.7	5.13	2	132	1	4.78	2	1.69	2	2.26	2	0.93	2	19
0	650	827478	2022-05-23	2	1	132	3	32.5	0	3	32	2	122	3	37.2	2	74	1	59	1	15	64	0.69	1	17.01	3	35.5	58.7	0.43	113	456	0	38.6	18.6	11.2	5.7	6.62	3	137	2	4.62	2	1.42	2	2.41	2	1	2	19
0	651	829235	2022-05-30	2	1	60	3	16.5	0	1	44	3	151	3	37.1	2	85	1	40	0	45	55	2.48	1	7.69	2	55.5	34.3	0.53	116	619	0	40	9.2	24.7	5.6	5.71	2	131	1	4.4	2	1.27	1	2.3	2	0.89	2	12
0	652	830121	2022-06-04	2	1	2	1	5.6	0	1	26	1	118	2	37.3	2	125	0	76	0	49	92.3333	0.98	1	8.77	2	22.9	68.3	0	128	226	0	50.5	11.4	24.5	7.4	6.11	3	138	2	3.88	1	1.32	1	2.31	2	0.9	2	21
0	653	830927	2022-06-07	1	1	60	3	15	0	1	35	2	134	3	36.9	2	88	1	43	1	45	58	0.94	1	6.06	2	55.6	34.9	0.02	102	464	0	38.2	32.3	28.7	6.1	5.37	2	137	2	5.83	3	1.5	2	2.09	1	0.85	2	1
0	654	841316	2022-09-10	1	1	108	3	33	0	1	34	2	156	3	38.1	3	84	1	55	1	29	64.6667	1.2	1	9.78	2	39.4	51.3	0.64	88	338	0	36.2	232.9	251.6	114.2	6	2	140	2	4.65	2	1.63	2	2.39	2	0.79	2	23
0	655	845310	2022-09-23	2	1	60	3	29	0	3	45	3	130	3	36.8	2	105	0	62	1	43	76.3333	1.56	1	3.05	1	57.8	32.9	0.54	129	181	0	36.4	25	34.7	53.5	5.94	2	127	1	4.05	2	1.34	1	2.37	2	0.83	2	14
0	656	840478	2022-07-29	2	1	20	2	5.5	0	3	22	1	110	2	36.6	2	90	0	53	1	37	65.3333	5.57	2	9.36	2	31.2	66.6	3.45	131	231	0	34.6	521.3	928	8.5	3.27	1	141	2	4.23	2	1.8	2	1.83	1	1.39	3	41
0	657	856313	2022-10-25	1	1	2	1	5.3	0	1	35	2	135	2	37.3	2	75	1	48	0	27	57	1.39	1	8.57	2	67.5	16.6	0.01	132	282	0	43	28.4	28.8	8	4.18	2	140	2	5.3	2	1.8	2	2.59	2	0.91	2	17
0	658	841005	2022-12-28	1	1	6	1	9	0	1	34	2	135	2	36.9	2	85	0	54	0	31	64.3333	2.8	1	5.55	2	60.5	27.7	0.03	115	351	0	49.6	27.7	40	6.4	6.3	3	135	2	4.49	2	1.44	1	2.8	2	0.85	2	20
0	659	840279	2022-09-15	1	1	33	2	11.9	0	1	45	3	130	2	36.8	2	89	1	53	1	36	65	1.13	1	6.29	2	47.5	38	0.3	93	251	0	40.9	39.6	55.3	3.9	5.2	2	134	1	4.57	2	0.93	1	2.39	2	0.84	2	14
0	660	854712	2023-05-15	1	1	1	1	3.5	0	1	45	2	130	2	36.8	2	104	0	62	0	42	76	2	1	9.52	2	49	31	0.1	159	311	0	39.6	32.9	46.6	11.5	6.3	3	136	2	4.11	1	1.35	1	2.62	2	0.84	2	17
0	661	853171	2022-10-07	2	2	10	1	9	0	1	40	2	180	3	37.3	2	100	0	62	0	38	74.6667	1.75	1	5.96	2	47	41.9	0.03	146	277	0	37.1	17.9	36.4	5.4	5.74	2	134	2	5.6	2	1.93	2	2.29	2	1.03	3	44
0	662	850864	2022-09-24	1	2	4	1	6	0	1	23	1	136	2	36.9	2	91	0	57	0	34	68.3333	2.32	1	17.4	3	63.4	25.9	1.43	114	356	0	39.9	81.7	70	8.2	4.33	2	135	2	4.74	2	1.76	2	2.45	2	0.83	2	22
0	663	850721	2022-10-18	1	1	14	2	60	0	1	28	2	116	2	38.1	3	77	1	49	1	28	58.3333	2.07	1	10.51	2	10.7	87.5	1.2	111	124	0	39.1	8.7	16.9	12.3	4.08	2	135	2	3.48	1	0.49	1	2.35	2	0.77	2	23
0	664	850550	2022-09-22	1	1	12	1	9.5	0	1	30	2	170	2	38.5	3	99	0	56	0	43	70.3333	0.86	1	6.99	2	13	78.7	0.54	114	510	0	45.2	14	26.1	8.9	5.19	2	139	2	3.86	1	1.59	2	2.28	2	0.98	2	29
0	665	850277	2022-09-21	1	1	2	1	6	0	2	26	1	110	2	36.4	2	84	0	53	0	31	63.3333	0.9	1	10.85	2	23.6	63.9	0.52	113	275	0	36.5	10.5	21.8	4.5	4.07	2	138	2	3.31	1	1.29	1	2.37	2	0.67	1	19
0	666	857157	2023-02-17	2	1	120	3	26	0	1	40	3	138	3	36.7	2	78	1	33	1	45	48	2.6	1	8.57	2	69.8	21.8	0.65	90	423	0	38	16.5	35.9	18.6	4.69	2	136	2	4.78	2	1.3	2	2.79	2	0.78	2	19
0	667	858379	2022-11-08	1	1	48	3	23	0	2	26	2	100	2	38.2	3	108	0	69	1	39	82	1.2	1	11.21	2	7.5	86.4	0.86	141	329	0	43.5	14.9	20	12.7	4.47	2	129	1	4.23	2	1.05	1	2.42	2	0.81	2	36
0	668	860067	2023-03-31	2	1	2	1	5	0	1	45	2	130	2	36.8	2	85	0	52	0	33	63	1.43	1	11.89	2	62.1	31.9	0.4	115	196	0	44.1	55.1	112.6	22.5	8.72	3	136	2	4.96	2	1.31	1	2.51	2	1	2	27
0	669	859759	2023-01-21	2	1	12	1	11	0	3	34	2	140	2	36.7	2	78	1	54	0	24	62	3.64	1	7.92	2	29.4	64.3	1.04	86	421	0	34.9	10.3	20.5	20.1	5.38	2	135	2	4.59	2	1.72	2	2.55	2	0.85	2	23
0	670	859504	2022-12-19	1	1	3	1	5.8	0	1	35	2	162	2	36.5	2	77	1	38	1	39	51	1.47	1	7.62	2	14.7	73.1	1.12	96	482	0	36	7.1	23.6	43	5.32	2	132	1	4.3	2	1.43	1	2.4	2	0.81	2	28
0	671	859668	2022-11-17	1	1	1	1	3.9	0	2	25	1	118	2	37.3	2	95	0	60	0	35	71.6667	2.1	1	17.17	3	12.8	83.5	1.37	133	244	0	41.7	10	29.1	33.2	7.22	3	137	2	4.14	1	0.95	1	2.44	2	0.96	2	28
0	672	860268	2023-03-17	1	1	7	1	7	0	4	45	2	130	2	36.8	2	89	0	51	0	38	63.6667	3.62	1	16.68	3	35.3	47.8	0.96	119	392	0	39.2	16.7	26.1	22.6	5.5	2	130	1	4.25	2	1.53	2	2.46	2	0.96	2	28
0	673	860633	2023-04-09	1	1	6	1	6.3	0	4	45	2	130	2	36.8	2	94	0	68	0	26	76.6667	3.8	1	28.32	3	8.1	73.2	0.65	107	419	0	36.7	10.4	15.9	6.6	6.87	3	126	1	3.91	1	1.23	1	2.52	2	0.93	2	24
0	674	860908	2023-03-30	1	1	2	1	4.8	0	4	45	2	130	2	36.8	2	90	0	57	0	33	68	1.7	1	34.49	3	14.4	76.5	0.42	111	474	0	39.4	21.2	36.8	11.8	5.37	2	132	1	4.97	2	0.97	1	2.61	2	0.85	2	20
0	675	862453	2022-12-06	1	1	1	1	5.2	0	1	42	2	174	2	36.5	2	65	1	48	0	17	53.6667	0.4	1	3.13	1	61	26	0.46	93	448	0	41.7	14.1	26.9	9.3	5.57	2	136	2	4.62	2	1.86	2	2.48	2	0.84	2	14
0	676	862597	2022-12-07	1	1	36	2	5	0	2	36	2	100	2	36.5	2	106	0	63	0	43	77.3333	4.5	1	4.95	2	10.4	88	2.1	55	218	0	21	23.2	53	4.2	2.4	1	129	1	2.93	1	1.42	2	1.83	1	0.68	1	93
0	677	864358	2022-12-17	1	1	9	1	8.5	0	1	23	1	137	2	36.9	2	72	1	44	0	28	53.3333	1.11	1	12.14	2	22.5	62	0.21	170	194	0	39.3	104.3	130.6	25.1	2.97	1	124	1	6.67	3	1.86	2	2.06	1	0.94	2	25
0	678	864952	2022-12-20	1	1	5	1	8.8	0	1	36	2	144	2	36.9	2	85	0	56	0	29	65.6667	2.49	1	9	2	37.6	61.3	0	121	322	0	34.7	11.7	28.5	26.6	4.17	2	142	2	5.37	2	1.64	2	2.26	2	0.87	2	39
0	679	866298	2023-03-11	1	2	7	1	4.5	0	2	27	1	120	2	36.5	2	86	0	53	0	33	64	1.1	1	32.36	3	30.6	60.8	0.03	110	619	0	41.3	20.6	35.9	5.9	5.19	2	141	2	4.59	2	0.76	1	2.65	2	1.04	3	15
0	680	865491	2023-05-18	2	1	3	1	5.2	0	1	45	2	130	2	36.8	2	87	0	42	0	45	57	1.72	1	13.71	2	49.3	40.5	1	110	642	0	44.5	20.2	35.8	4.6	5.01	2	139	2	4.88	2	1.76	2	2.78	2	0.88	2	20
0	681	866722	2022-12-29	1	1	6	1	7.6	0	1	45	2	144	2	37.1	2	111	0	58	0	53	75.6667	0.97	1	14.42	3	14.4	73.7	1.45	115	264	0	38.8	10	21.2	7.3	5.69	2	136	2	4.02	1	0.98	1	2.43	2	0.86	2	20
0	682	865577	2022-12-24	1	1	4	1	7.1	0	1	34	2	128	2	36.8	2	88	0	51	0	37	63.3333	2.4	1	8.31	2	36	59.4	2.03	100	192	0	36.9	40	75.2	9.8	5.67	2	137	2	4.5	2	1.02	1	2.53	2	0.91	2	14
0	683	871666	2023-02-01	1	1	7	1	8	0	1	31	2	149	2	36.6	2	112	0	71	0	41	84.6667	1.42	1	5.87	2	66.8	21.4	0.3	73	128	0	32.4	21.7	52.5	3.2	3.78	2	143	2	5.09	2	1.64	2	1.95	1	0.47	1	130
0	684	870805	2023-05-03	2	1	1	1	2.4	1	1	45	2	130	2	36.8	2	100	0	56	0	44	70.6667	3.67	1	9.24	2	44.6	44.5	0.2	103	581	0	41.6	19.6	51.1	12.5	6.84	3	137	2	6.23	3	1.76	2	2.63	2	0.89	2	23
0	685	878728	2023-02-22	1	2	12	1	8	0	1	48	2	167	2	38	3	94	0	58	0	36	70	1.88	1	6.61	2	64.9	15.8	0.42	105	304	0	34.5	46.1	183.3	15.3	4.46	2	136	2	4.89	2	2.09	2	2.16	2	0.85	2	20
0	686	883581	2023-03-13	2	2	4	1	7.1	0	1	34	2	138	2	36.7	2	91	0	52	0	39	65	0.87	1	5.23	2	22.6	72.4	1.24	101	266	0	37.3	23.5	94.6	3.7	5.29	2	135	2	3.63	1	0.94	1	2.25	2	0.8	2	2
0	687	880902	2023-03-02	1	1	1	1	5	0	1	45	2	141	2	37.7	3	81	0	31	1	50	47.6667	3.84	1	8.94	2	57.4	26	0.7	93	474	0	39.7	29	41.1	21.9	6.81	3	137	2	5.11	2	1.95	2	2.43	2	0.93	2	24
0	688	877521	2023-05-26	2	1	24	2	12	0	1	33	2	122	2	36.7	2	101	0	51	1	50	67.6667	1	1	9.52	2	21.3	74	2.86	109	176	0	39.8	16	31.4	7.5	7.3	3	140	2	3.73	1	1.44	2	2.25	2	0.93	2	23
0	689	880069	2023-05-26	2	1	3	1	6.7	0	1	28	1	140	2	37	2	78	1	56	0	22	63.3333	1.67	1	4.61	2	58.8	30.9	0.52	110	520	0	40	57.9	81.1	28.2	4.63	2	134	1	5.46	2	1.89	2	2.38	2	1.07	3	19
0	690	877152	2023-02-16	1	1	12	1	11	0	2	36	2	200	3	36	2	70	1	43	0	27	52	1.5	1	7.93	2	8.5	85.3	0.58	84	189	0	40.5	24.6	41	14.6	10.83	3	137	2	4.86	2	1.73	2	2.86	3	0.92	2	44
0	691	875486	2023-02-09	2	1	4	1	4.7	0	3	36	2	112	2	39.8	4	111	0	64	0	47	79.6667	2.46	1	12.27	2	17	74.3	0.65	110	274	0	32.4	28.6	37.6	9.2	5.54	2	124	1	3.82	1	0.64	1	2.32	2	0.74	1	23
0	692	884952	2023-03-18	2	1	2	1	4	0	3	48	2	180	3	38	3	85	0	42	0	43	56.3333	0.97	1	10.42	2	29	66.5	0.32	123	224	0	36.4	1.8	25.2	25.4	5.3	2	131	1	5.01	2	1.35	1	2.41	2	0.8	2	32
0	693	884365	2023-03-15	1	2	6	1	8.5	0	1	20	1	92	1	36.6	2	80	0	69	0	11	72.6667	1.15	1	14.4	3	10.3	78.9	0.5	106	623	0	33.9	24	38.4	6.9	6.12	3	132	1	4.47	2	1.38	1	2.22	2	0.76	2	13
0	694	884892	2023-03-17	1	1	9	1	5.9	1	2	21	1	121	2	38.7	4	123	0	67	0	56	85.6667	0.4	1	15.09	3	6.2	89.9	0.42	125	272	0	46.1	7	16.8	15.8	5.03	2	133	1	3.29	1	0.98	1	2.6	2	0.96	2	50
0	695	961516	2024-01-16	2	1	3	1	7.7	0	1	25	1	141	2	38.2	3	93	0	52	0	41	65.6667	0.67	1	9.35	2	50.5	41.1	0.3	99	366	0	38.6	30.7	26.5	8.1	5.56	2	138	2	4.47	2	1.72	2	2.41	2	0.92	2	13
0	696	958256	2024-01-05	1	2	8	1	9.1	0	1	46	2	179	2	39.1	4	100	0	50	0	50	66.6667	1.89	1	20.98	3	64.5	26.6	0.6	106	388	0	40.6	37.5	49.7	1.7	8.04	3	156	3	2.96	1	1.73	2	2.33	2	1.14	3	42
0	697	958588	2024-01-07	1	1	3	1	3.6	0	1	36	2	154	2	37	2	90	0	58	0	32	68.6667	1.25	1	10.46	2	34.6	59.6	0.62	82	291	0	41.9	19.7	40.6	10.7	6.03	3	139	2	4.96	2	1.61	2	2.58	2	0.93	2	19
0	698	929407	2024-01-28	1	1	2	1	5.5	0	1	33	2	134	2	36.5	2	97	0	49	0	48	65	1.44	1	6.11	2	42.3	47	0.2	119	497	0	40.7	43	37.9	3.4	5.38	2	140	2	5.81	2	2.07	2	2.46	2	0.91	2	17
0	699	962914	2024-01-20	2	1	2	1	1.5	1	1	36	2	152	2	38	3	109	0	54	0	55	72.3333	0.71	1	3.94	1	51.1	38.8	0.5	124	309	0	42.4	22.1	50.4	2.1	5.16	2	138	2	5.47	2	1.51	1	2.41	2	0.85	2	27
0	700	962855	2024-01-20	1	1	132	3	37	0	1	37	3	115	3	36.6	2	96	1	51	1	45	66	3.25	1	13.14	3	69	20.8	0.5	104	385	0	40.8	21.9	51.9	5.5	5.84	2	136	2	4.87	2	1.75	2	2.58	2	0.88	2	26
0	701	962839	2024-01-19	1	2	4	1	6.6	0	1	44	2	135	2	37.5	3	90	0	54	0	36	66	0.89	1	9.51	2	50.9	39.9	1.1	80	365	0	41	19	45	4.1	4.78	2	133	1	2.89	1	1.56	1	2.18	2	0.83	2	21
0	702	969698	2024-02-16	1	2	48	3	13	0	1	25	2	139	3	37.1	2	113	0	69	1	44	83.6667	3.12	1	6.46	2	78.9	13.5	0.2	120	403	0	45.3	11.8	57.6	4	6.22	3	136	2	6.21	3	2.08	3	2.59	2	0.91	2	22
0	703	971952	2024-02-22	2	2	3	1	2.6	1	1	31	2	162	2	39.1	4	96	0	55	0	41	68.6667	1.18	1	15.03	3	53.06	34.6	0.2	135	408	0	43	10.2	23.1	5.4	6.68	3	134	1	3.87	1	1.33	1	2.46	2	0.92	2	21
0	704	954828	2023-12-25	1	2	36	2	14	0	1	34	2	145	2	36.3	2	101	0	62	0	39	75	0.9	1	7.39	2	4.5	92.6	0.3	116	309	0	40.6	10.7	39.7	8.4	2.51	1	132	1	4.2	2	1.49	2	2.68	2	0.82	2	29
0	705	955159	2023-12-25	2	2	1	1	3.8	0	1	22	1	123	2	36.6	2	100	0	50	0	50	66.6667	1.25	1	8.35	2	88.1	6.5	0.1	115	187	0	43.3	15.4	48.1	5.1	5.02	2	141	2	4.14	1	1.91	2	2.46	2	0.9	2	5
0	706	955217	2024-01-28	1	1	47	3	3.6	0	1	35	2	145	3	36.8	2	85	1	34	1	51	51	1.32	1	11.7	2	36.5	35	0.05	117	329	0	31.7	9.9	24.4	2.2	3.25	1	140	2	5.74	3	2.19	3	2.49	2	0.81	2	14
0	707	957642	2024-01-24	2	2	6	1	9	0	3	39	2	141	2	36.9	2	79	1	36	1	43	50.3333	2.56	1	20.23	3	38.2	47.2	4.3	114	208	0	37.1	49.9	79.5	37.7	4.99	2	138	2	3.89	1	1.77	2	2.25	2	1.17	3	48
0	708	956676	2023-12-31	1	2	6	1	8	0	1	21	1	104	2	36.9	2	123	0	87	0	36	99	3.35	1	13.23	2	27	64.5	0.2	128	658	0	37.9	30.6	39	5.2	6.98	3	142	2	3.45	1	1.11	1	2.24	2	0.98	2	24
0	709	944529	2024-01-08	1	1	48	3	16	0	1	32	2	132	3	36.9	2	75	1	42	1	33	53	2.3	1	9.7	2	43.4	39.9	0.4	99	245	0	41.9	21.5	37.9	11.4	3.03	1	139	2	5.09	2	1.82	2	2.42	2	1.12	3	3
0	710	960718	2024-01-13	2	1	4	1	7	0	1	40	2	180	3	37.8	3	77	1	31	1	46	46.3333	1.24	1	6.4	2	66.4	21.1	0.2	119	865	0	35.9	46.6	57.7	11.6	5.76	2	136	2	5.05	2	1.83	2	2.59	2	0.89	2	12
0	711	960376	2024-01-12	2	1	2	1	4.6	0	1	15	1	128	2	36.9	2	81	0	42	0	39	55	3.97	1	6.05	2	9	32.3	0.5	129	376	0	35.1	11.6	26.5	59.9	7.08	3	139	2	4.98	2	1.63	2	2.22	2	0.8	2	27
0	712	959946	2024-01-10	1	1	1	1	4	0	1	35	2	135	2	36.4	2	86	0	53	0	33	64	1.15	1	4.55	2	18.7	64.5	0.2	84	255	0	39.5	17.8	35	13.1	6.41	3	143	2	5.2	2	1.81	2	2.43	2	0.86	2	17
0	713	951193	2024-01-12	1	1	4	1	6.1	0	1	30	2	134	2	36.6	2	88	0	54	0	34	65.3333	2.13	1	9.95	2	46.3	34.4	0.4	105	300	0	39.6	34.8	76.9	80.3	3.42	2	138	2	5.49	2	1.62	2	2.49	2	0.81	2	21
0	714	940603	2024-03-05	1	1	5	1	4.8	0	3	25	1	104	2	36.8	2	62	1	42	0	20	48.6667	2.4	1	5.58	2	69.2	19.3	0.2	135	359	0	42.6	23.7	26.8	7.7	5.7	2	137	2	4.7	2	1.32	1	2.74	2	0.95	2	20
0	715	951372	2023-12-12	1	1	6	1	7	0	1	45	2	156	2	39.9	4	150	0	90	0	60	110	1.18	1	5.99	2	21	70.8	0.8	101	268	0	35.6	10.3	35.6	11.1	5.4	2	131	1	4.18	1	0.78	1	2.03	1	0.96	2	37
0	716	954285	2023-12-22	1	1	5	1	7.8	0	1	46	2	156	2	36.9	2	76	1	51	0	25	59.3333	1.25	1	4.86	2	65.8	9.1	0.2	105	208	0	40.7	47.3	88.7	34.9	4.57	2	135	2	4.21	2	2.43	2	2.19	2	0.98	2	10
0	717	953828	2023-12-20	1	1	3	1	3.3	1	5	26	1	141	2	38.5	3	95	0	52	0	43	66.3333	0.95	1	7.55	2	12.5	80.1	0.3	125	218	0	41.3	10.5	19.7	14.6	4.91	2	139	2	4.3	2	1.47	1	2.17	2	0.83	2	45
0	718	951237	2023-12-12	1	2	3	1	6.2	0	1	30	2	170	2	38.6	4	70	1	52	0	18	58	4.6	1	6.86	2	30.7	20.4	2.5	119	269	0	41.5	3.7	32.7	58.9	4.13	2	126	1	5.92	3	1.1	1	2.32	2	0.99	2	20
0	719	951896	2023-12-14	2	2	4	1	7	0	1	23	1	124	2	36.8	2	96	0	56	0	40	69.3333	1.63	1	33.59	3	52.8	39.1	2.6	99	776	0	42.4	26.6	28	11.5	8.03	3	141	2	5.18	2	1.49	1	2.3	2	1.02	2	27
0	720	954633	2023-12-23	2	2	4	1	8.3	0	1	36	2	110	2	38.7	4	89	0	50	0	39	63	1.17	1	3.74	1	47.3	42.9	0	117	107	0	38.6	33.2	121.1	4.4	5.2	2	139	2	4.21	2	1.22	1	2.09	1	0.94	2	29
0	721	952649	2024-01-15	2	1	2	1	2.9	1	1	38	2	118	2	37.3	2	92	0	54	0	38	66.6667	1.84	1	10.99	2	65.8	17	0.5	142	474	0	37.2	17.6	46.8	47.8	5.19	2	138	2	5.34	2	1.85	2	2.55	2	0.91	2	13
0	722	956306	2024-02-16	1	1	3	1	7.6	0	1	31	2	167	2	36.6	2	69	1	30	1	39	43	1.5	1	8.83	2	49.4	47.8	0.2	119	718	0	37.9	45.9	64.5	8.3	4.33	2	139	2	6.17	3	2.12	2	2.48	2	0.79	2	29
0	723	952763	2024-03-07	1	1	2	1	6.1	0	5	25	1	125	2	36.7	2	82	0	42	0	40	55.3333	0.7	1	14.1	2	76.3	12.1	0.1	121	326	0	46	40.7	62.4	4.5	4.57	2	137.3	2	5	2	0.98	1	3.06	3	1	2	17
0	724	960921	2024-01-14	2	1	4	1	7	0	1	35	2	120	2	36.5	2	86	0	23	1	63	44	1.13	1	9.54	2	56.3	32.7	0.4	109	545	0	39.2	16.6	26.3	12.3	6.31	3	134	1	5.48	2	1.93	2	2.61	2	0.93	2	29
0	725	960222	2024-01-11	1	1	5	1	4.8	0	1	39	2	126	2	36.7	2	124	0	69	0	55	87.3333	2.05	1	16.11	3	67.6	18.8	0.1	138	590	0	37	19.6	47.7	80.7	4.29	2	138	2	5.74	2	1.7	2	2.49	2	0.91	2	14
0	726	953872	2023-12-20	1	1	4	1	7	0	1	31	2	174	2	38.5	3	81	0	50	0	31	60.3333	1.63	1	12.43	2	68.6	20.3	0.05	75	485	0	34.9	22.1	31.9	2.5	5.02	2	132	1	4.86	2	1.81	2	2.21	2	0.88	2	32
0	727	955800	2023-12-27	1	1	4	1	8.3	0	1	26	1	125	2	36.9	2	91	0	55	0	36	67	0.84	1	9.76	2	32.7	54.6	4.3	113	365	0	35.7	156.6	177.8	2.8	5.48	2	138	2	4.46	2	1.24	1	2.39	2	0.94	2	18
0	728	956384	2023-12-30	2	1	2	1	2.9	0	1	25	1	100	2	38	3	88	0	51	0	37	63.3333	0.69	1	8.31	2	6	89.1	0.5	122	123	0	33.2	22.4	30.1	4.5	6.52	3	137	2	2.82	1	1.01	1	2.15	2	0.66	1	16
0	729	960269	2024-01-11	1	1	1	1	4	0	1	37	2	127	2	36.6	2	70	1	52	0	18	58	1.31	1	5.16	2	62.7	23.7	0.4	96	271	0	37.1	21.1	32.5	13.6	5.52	2	137	2	4.23	2	1.66	2	2.42	2	0.8	2	19
0	730	956232	2023-12-29	1	1	108	3	30.5	0	1	45	3	162	3	37.6	3	87	1	43	1	44	57.6667	4.8	1	8.42	2	66	18.3	0.2	104	505	0	42.8	21.4	40.8	25.9	4.64	2	138	2	5.92	3	0.98	1	2.45	2	0.97	2	18
0	731	972368	2024-02-24	1	1	48	3	17	0	1	40	3	188	3	38.4	3	99	1	71	0	28	80.3333	1.85	1	7.18	2	34.5	52.5	0.4	116	242	0	44.3	18.7	33	6.4	7.86	3	139	2	3.92	2	1.54	2	2.59	2	0.83	2	24
0	732	971975	2024-02-22	1	1	5	1	7	0	1	36	2	119	2	36.7	2	92	0	61	0	31	71.3333	0.66	1	18.5	3	24.6	65.5	0.2	93	470	0	34	22.1	30.1	4.7	6.15	3	138	2	4.29	2	1.34	1	2.29	2	1.15	3	7
0	733	972470	2024-02-25	1	2	1	1	3	0	5	35	2	137	2	36.2	2	89	0	52	0	37	64.3333	2.5	1	18.44	3	42	48.6	0.4	115	581	0	34.4	25.2	52.2	4.1	4.07	2	138	2	6.51	3	1.21	1	2.48	2	0.86	2	16
0	734	799631	2024-02-10	2	1	9	1	9.7	0	1	25	1	128	2	36.6	2	95	0	41	0	54	59	0.71	1	5.77	2	64.5	26.7	0.4	113	297	0	43.5	25.2	47.2	9.3	4.66	2	139	2	4.32	2	1.74	2	2.37	2	0.89	2	16
0	735	576171	2024-02-10	1	1	2	1	7	0	2	20	1	117	2	36.4	2	98	0	55	0	43	69.3333	0.6	1	6.11	2	33.4	53.2	0.2	113	225	0	47.8	11.7	24.2	6.1	6.25	3	140	2	3.41	1	1.27	1	2.29	2	0.87	2	18
0	736	814915	2022-03-08	1	1	11	1	11	0	1	28	1	132	2	37.3	2	81	0	50	0	31	60.3333	1.9	1	15.84	3	25.3	66.5	0.3	115	366	0	59.4	33	48.9	6.4	2.89	1	135	2	4.34	2	2.22	3	2.31	2	0.96	2	29
0	737	858771	2023-06-21	1	1	132	3	36	0	1	44	3	140	3	36.8	2	92	1	54	1	38	66.6667	1.16	1	10.98	2	39.5	51.9	1	108	350	0	40.9	23.2	30.1	6.2	4.34	2	132	1	4.53	2	1.62	2	2.57	2	0.83	2	16
0	738	880068	2023-05-29	2	1	62	3	22	0	1	28	2	140	3	37	2	78	1	56	1	22	63.3333	1.48	1	4.61	2	58.8	30.9	0.8	110	520	0	41.9	47.1	80.5	16.4	4.97	2	134	1	5.46	3	1.89	2	2.38	2	1.07	3	19
0	739	955797	2023-12-25	1	1	90	3	22.5	0	1	29	2	133	3	37	2	89	1	57	1	32	67.6667	2.88	1	4.45	2	42.2	46.3	0.6	125	577	0	33.3	43.1	55	22.4	4.75	2	140	2	5.23	3	1.71	2	2.38	2	0.93	2	26
0	740	971959	2023-12-25	1	1	12	1	9	0	1	33	2	136	2	37	2	85	0	49	1	36	61	1.32	1	8.13	2	2.8	55.2	0.4	110	258	0	44.2	26.7	36.6	27.9	5.79	2	136	2	6.52	3	1.98	2	2.52	2	0.93	2	16
0	741	928864	2023-09-18	2	1	11	1	11	0	1	35	2	136	2	36.5	2	80	0	56	0	24	64	2	1	18.41	3	54.9	35.2	0.4	125	632	0	43.5	38.8	60.6	5.3	4.55	2	144	3	5.72	2	1.99	2	2.44	2	1.15	3	23
0	742	905806	2023-06-09	2	1	120	3	36.5	0	1	26	2	140	3	37.6	3	117	0	71	0	46	86.3333	1.57	1	2.87	1	70.6	22.7	0.5	126	341	0	41	14.6	50.7	4.7	4.83	2	137	2	5.4	3	1.91	2	1.2	1	1.91	3	17
0	743	908408	2024-01-06	2	1	24	2	12	0	1	30	2	140	2	36.6	2	100	0	50	1	50	66.6667	0.6	1	12.22	2	39.7	51.6	0.3	115	402	0	45	11.9	24.5	5.8	4.78	2	141	2	4.34	2	1.35	1	2.41	2	0.73	1	24
0	744	961861	2024-01-16	1	2	144	3	62	0	1	30	2	126	3	36.8	2	98	1	56	1	42	70	1.36	1	8.6	2	43.5	40.1	0.5	93	505	0	40.4	24.1	30.4	5.1	5.54	2	139	2	4.81	2	1.79	2	2.39	2	0.91	2	13
0	745	955487	2023-12-26	2	1	8	1	8.5	0	1	40	2	162	2	38.7	4	88	0	53	0	35	64.6667	0.8	1	9.18	2	44.2	36.9	0.5	103	344	0	37.2	26	32	6.8	4.55	2	137	2	5.15	2	1.65	2	2.41	2	0.83	2	22
0	746	944116	2024-02-15	1	2	24	2	15.2	0	1	30	2	132	2	37	2	98	0	50	1	48	66	0.9	1	8.14	2	9.8	83.5	1.2	115	204	0	40.8	14.1	28.6	7	4.11	2	134.2	1	4.15	1	1.35	1	2.4	2	0.85	2	14
0	747	959540	2024-01-09	2	1	1	1	4.5	0	1	25	1	159	2	36.8	2	88	0	40	0	48	56	2.04	1	19.17	3	20	73.5	0.42	95	644	0	38.8	60.8	56.8	6.8	4.69	2	128	1	5.2	2	1.62	2	2.61	2	0.93	2	16
0	748	962809	2024-01-19	2	1	10	1	12	0	1	34	2	168	2	36	2	84	0	64	0	20	70.6667	1.33	1	14.42	2	55.7	34.4	1.24	117	576	0	42.2	26.7	40.1	2.3	4.34	2	140	2	5.57	2	2.25	3	2.62	2	0.91	2	21
0	749	934588	2023-12-30	1	1	60	3	22	0	1	25	2	121	3	36.9	2	90	1	51	1	39	64	4.32	1	7.57	2	62.9	12.5	0.7	106	387	0	63.5	32.4	43.8	6.1	5.71	2	138	2	4.92	2	1.9	2	2.43	2	1.01	2	20
0	750	936181	2024-02-04	1	1	4	1	8.5	0	1	42	2	160	2	36.9	2	98	0	57	0	41	70.6667	2.49	1	2.11	1	51.2	45.5	0.97	119	217	0	43.5	38.6	32.8	4.5	7.61	3	139	2	5.04	2	2.11	2	2.4	2	0.98	2	23
0	751	959674	2024-01-10	2	1	2	1	6	0	3	29	1	132	2	36.6	2	88	0	49	0	39	62	2.6	1	7.57	2	56.5	33	0	98	422	0	37.7	75.8	64.8	6.9	4.96	2	134	1	5.36	2	0.96	1	2.34	2	1.03	3	21
0	752	958188	2024-02-05	1	1	10	1	8.6	0	1	47	2	186	3	36.9	2	84	0	57	0	27	66	1.81	1	8.85	2	51.9	32.6	0.01	108	333	0	55.2	16.9	33.3	109.2	5.33	2	138	2	5.02	2	1.99	2	2.45	2	0.82	2	20
0	753	958990	2024-01-08	1	1	84	3	22.5	0	1	35	2	146	3	37.8	3	85	1	39	1	46	54.3333	1.59	1	3.85	1	58.4	38.2	0.1	112	389	0	59.1	279.4	184.2	13.9	7.61	3	139	2	4.72	2	1.58	2	2.28	2	0.92	2	9
0	754	958064	2024-01-05	1	1	48	3	15.5	0	1	35	2	100	2	36.5	2	85	1	62	1	23	69.6667	1.12	1	6.2	2	56.6	36.9	0.3	97	227	0	44.5	60	31.1	6.6	6.04	3	136	2	4.8	2	1.85	2	4.49	3	1.21	3	13
0	755	961962	2024-01-17	1	1	60	3	16	0	3	38	3	160	3	38.3	3	86	1	52	1	34	63.3333	1.6	1	19.38	3	21.8	68	0.5	99	483	0	38.2	68.5	38.5	3	3.12	1	131	1	6.95	3	1.45	2	2.43	2	1.32	3	16
0	756	962293	2024-01-18	1	2	11	1	9	0	1	52	2	160	2	36.8	2	86	0	48	0	38	60.6667	0.82	1	11.52	2	60.1	36.92	0.52	118	267	0	48.9	22	52	6.2	4.24	2	142	2	5.6	2	1.69	2	2.46	2	0.83	2	23
0	757	962206	2024-01-07	1	1	48	3	20	0	1	42	3	157	3	37.7	3	82	1	60	1	22	67.3333	1.8	1	3.21	1	71.1	25.8	0.58	97	407	0	57.7	40	28.9	63.8	5.64	2	139	2	5.53	3	1.82	2	2.39	2	0.95	2	14
0	758	954197	2024-01-25	1	1	72	3	23	0	5	35	2	150	3	36.5	2	70	1	45	1	25	53.3333	1.64	1	7.06	2	46.8	49.9	0.69	96	522	0	37.6	99.1	93.4	112.2	5.04	2	135	2	4.43	2	1.54	2	2.63	2	0.73	1	44
0	759	960922	2024-01-14	2	1	6	1	9.7	0	1	35	2	160	2	36.8	2	86	0	53	0	33	64	1.65	1	9.62	2	66.2	25	0.6	106	555	0	42.4	21.5	38.8	13.6	13.6	3	134	1	4.96	2	1.68	2	2.46	2	0.94	2	24
0	760	958268	2024-01-05	1	1	1	1	3.2	0	1	25	1	135	2	36.6	2	100	0	50	0	50	66.6667	1.06	1	8.34	2	20	66.8	0.8	116	271	0	38.2	10.1	33.8	6.1	7.21	3	139	2	4.33	2	1.3	1	2.33	2	1.03	3	22
0	761	1006504	2024.6.21	1	1	60	3	18	0	1	38	3	134	3	39.9	4	82	1	55	1	27	64	0.84	1	10.13	2	18.6	90.4	0.98	114	257	0	45.2	11.6	24.9	15.1	5.51	2	131	1	3.7	2	1.26	1	2.53	2	0.91	2	33
0	762	1005875	2024.6.19	1	1	72	3	25.5	0	1	19	2	91	2	36.6	2	112	0	71	0	41	84.6667	1.18	1	5.3	2	33.3	55.8	0.43	121	344	0	43.5	14.1	33.5	7.3	5.23	2	137	2	3.8	2	1.46	2	2.24	2	0.93	2	37
0	763	991895	2024.6.21	2	2	3	1	4.2	0	1	60	2	157	2	36.9	2	84	0	50	0	34	61.3333	1.17	1	6.12	2	5.4	32.1	0.41	110	370	0	45	28.7	65.9	4.4	4.3	2	134	1	5.93	3	2.04	2	2.46	2	0.98	2	15
0	764	1004375	2024.06.14	1	1	2	1	4.2	0	1	39	2	150	2	37	2	100	0	59	0	41	72.6667	1.9	1	9.15	2	67.1	30.2	0.01	111	620	0	41.5	50.4	48.4	20	5.8	2	130	1	5.29	2	1.67	2	2.41	2	0.98	2	20
0	765	955050	2023.12.15	1	2	3	1	6.5	0	1	30	2	136	2	36.4	2	78	1	45	0	33	56	2.4	1	7.36	2	89.1	3.4	0	126	615	0	41.3	41.3	49.2	4.6	4.36	2	141	2	5.83	2	1.5	1	2.41	2	0.9	2	16
0	766	929406	2024.06.22	1	1	9	1	7.9	0	1	37	2	140	2	36.7	2	98	0	67	0	31	77.3333	1.44	1	7.65	2	28.8	64.3	0.12	125	473	0	42.3	27.4	29.3	4.1	4.73	2	138	2	5.03	2	1.58	2	2.85	3	0.8	2	26
0	767	996836	2024.06.25	1	2	1	1	2.2	1	1	32	2	132	2	36.9	2	72	1	45	0	27	54	0.78	1	17.79	3	64.3	19.2	0.05	77	534	0	40.8	64	61.4	85.3	3.84	2	127	1	4.99	2	1.15	1	2.38	2	0.94	2	37
0	768	904991	2024.06.26	1	1	12	1	7.6	0	1	25	1	132	2	37	2	85	0	57	1	28	66.3333	2.22	1	14.15	2	68.5	19	1.03	128	329	0	48.3	82.9	141.8	4.2	4.37	2	137	2	5.22	2	1.68	2	2.58	2	0.95	2	29
0	769	1008725	2024.06.29	1	1	96	3	38.5	0	1	35	2	110	2	37.8	3	98	1	65	1	33	76	1.11	1	16.66	3	13.5	78.7	0.95	147	237	0	49.3	12.7	27.2	17.8	6.92	3	138	2	4.17	2	1.56	2	2.42	2	0.88	2	44
0	770	1008286	2024.06.27	1	1	72	3	20	0	1	30	2	100	2	37.6	3	89	1	54	1	35	65.6667	1.2	1	8.53	2	32.9	50.4	0.03	128	362	0	38.1	58.1	49.9	5.8	5.96	2	131	1	3.84	2	1.16	1	2.03	1	0.84	2	25
0	771	418239	2016.01.24	1	2	15	2	12	0	1	25	2	125	2	38.3	3	96	0	62	0	34	73.3333	2.4	1	12.53	2	44.7	44.2	0.46	128	265	0	43.2	14.7	35.5	4.1	5.07	2	141	2	5.01	2	1.6	2	2.3	2	0.84	2	33
0	772	1003230	2024.06.11	2	1	168	3	21	0	1	22	2	116	3	38.6	4	91	1	56	1	35	67.6667	0.5	1	7.36	2	8.6	84.4	0.3	119	197	0	29.9	69	203	7.9	4.29	2	130	1	2.94	1	1.32	2	1.84	1	0.8	2	15
0	773	1002583	2024.07.04	2	1	1	1	4	0	4	32	2	135	2	36.5	2	89	0	60	0	29	69.6667	1.98	1	20.13	3	44.7	32.6	1.2	136	136	0	41.1	11.7	22.1	19.1	6.1	3	134	1	5.05	2	2.13	2	2.7	2	0.99	2	19
0	774	984227	2024.06.26	1	1	4	1	2.7	1	1	30	2	102	2	37.1	2	77	1	42	0	35	53.6667	1.53	1	11.27	2	29.6	65.7	0.2	84	265	0	35.7	40.1	78.5	68.8	4.15	2	136	2	4.4	2	1.57	1	2.29	2	0.88	2	5
0	775	1010047	2024.07.03	1	2	2	1	3.3	1	1	45	2	139	2	37.6	3	102	0	56	0	46	71.3333	1.11	1	20.39	3	28.4	62	0.7	155	297	0	37.5	13.7	28.8	8.9	3.77	2	136	2	4.88	2	1.44	1	2.24	2	0.89	2	18
0	776	1000493	2024.06.01	1	1	3	1	6.1	0	1	39	2	151	2	36.9	2	98	0	61	0	37	73.3333	1.11	1	10.12	2	65.1	23.5	0.1	101	388	0	42	89.1	52	18.4	5.79	2	136	2	4.83	2	1.86	2	2.41	2	0.93	2	22
0	777	907618	2023.6.17	1	1	54	3	21	0	1	50	3	160	3	38.8	4	98	1	72	0	26	80.6667	1.1	1	14.28	3	45.7	93.3	0.3	123	372	0	45.3	12.5	24.4	7.7	7.13	3	136	2	4.47	2	1.38	2	2.55	2	0.89	2	25
0	778	906743	2023.6.13	1	1	2	1	4.5	0	1	45	2	119	2	36.2	2	86	0	58	0	28	67.3333	0.71	1	9.56	2	59.2	26.3	0.6	119	380	0	32.5	17	29.3	9.5	4.67	2	138	2	5.22	2	1.64	2	2.55	2	0.81	2	14
0	779	905564	2023.6.09	1	2	2	1	4.2	0	1	42	2	136	2	36.7	2	69	1	48	0	21	55	0.66	1	6.33	2	58.8	27.4	0.03	92	220	0	31.7	23.3	38.1	12.5	5.45	2	138	2	4.74	2	1.81	2	2.43	2	0.84	2	15
0	780	907388	2023.06.16	2	1	49	3	15	0	3	32	2	132	3	36.8	2	98	1	73	0	25	81.3333	0.6	1	17.49	3	7.8	87.5	0.2	117	462	0	40	18	41.7	9.3	4.18	2	135	2	4.06	2	1.55	2	2.52	2	0.86	2	26
0	781	917419	2023.7.25	1	1	8	1	8	0	1	52	2	166	2	37.3	2	82	0	64	0	18	70	0.8	1	6.95	2	25	72.2	0.5	114	467	0	45	33.2	38	9.1	6.7	3	141	2	4.76	2	1.7	2	2.5	2	0.93	2	19
0	782	759441	2023.7.10	1	1	26	2	11.5	0	1	55	3	169	3	38.5	3	100	0	74	0	26	82.6667	0.6	1	8.22	2	27.7	67.3	0.12	97	313	0	27.8	108.1	319	245	4.12	2	139	2	3.73	1	1.18	1	2.09	1	0.88	2	29
0	783	909909	2023.7.12	1	1	25	2	13	0	1	54	3	160	3	39.2	4	101	0	77	0	24	85	1.1	1	11.07	2	24.8	60.8	0.7	89	281	0	38.4	37.6	32.6	4.4	3.9	2	139	2	3.71	1	1.1	1	2.54	2	0.91	2	15
0	784	918880	2023.8.31	1	1	10	1	8.6	0	1	45	2	156	2	37.7	3	98	0	68	0	30	78	0.9	1	12.18	2	40	50	1.2	100	484	0	39.2	15.9	31.1	3.2	4.68	2	139	2	3.63	1	1.35	1	2.34	2	0.84	2	15
0	785	930375	2023.9.24	2	1	22	2	10.5	0	3	25	2	120	2	37.4	3	89	1	64	0	25	72.3333	1.1	1	10.38	2	41.3	53.7	0.8	141	171	0	41.7	77.1	112.5	6.1	5	2	141	2	3.23	1	0.76	1	2.13	2	0.58	1	61
0	786	929799	2023.9.21	1	1	2	1	4	0	1	22	1	173	2	38	3	92	0	56	0	36	68	1.1	1	17.79	3	29.5	50.5	0.7	88	781	0	34.2	23	14.3	12.3	5.38	2	137	2	4.87	2	1.5	1	2.33	2	0.79	2	8
0	787	932782	2023.10.7	2	1	4	1	3.8	1	1	34	2	138	2	36.6	2	85	0	56	0	29	65.6667	0.8	1	7.6	2	41.2	45.3	0.02	117	344	0	38.9	88.3	33.4	17.9	4.59	2	136	2	1.19	1	1.24	1	2.23	2	0.88	2	16
0	788	936817	2023.10.20	1	1	2	1	5.43	0	1	40	2	148	2	38.9	4	88	0	59	0	29	68.6667	1	1	4.8	2	55.3	25.3	0.6	86	236	0	39	21	24	12.7	5.06	2	135	2	4.3	2	1.53	1	2.36	2	0.81	2	18
0	789	937118	2023.10.22	1	1	2	1	6	0	1	59	2	180	3	37	2	98	0	68	0	30	78	2.9	1	12.19	2	34.5	60.7	0.03	100	493	0	40	26	33	15.9	12.88	3	135	2	4.6	2	1.57	1	2.42	2	0.84	2	24
0	790	937244	2023.10.23	2	1	120	3	44	0	1	35	2	156	3	38.9	4	112	0	80	0	32	90.6667	1	1	22.33	3	8.6	83.8	0.4	133	313	0	43.9	13.9	18.6	8.8	6.42	3	137	2	5.2	2	1.71	2	2.32	2	0.95	2	50
0	791	937500	2023.10.23	2	1	96	3	25	0	1	33	2	125	3	39.1	4	96	1	73	0	23	80.6667	1.5	1	5.9	2	9.9	86	0.84	117	238	0	30	48.9	123	11.4	5.55	2	126	1	3.44	1	0.51	1	1.85	1	0.85	2	31
0	792	939009	2023.10.28	1	1	96	3	23.5	0	1	25	2	115	3	39	4	112	0	80	0	32	90.6667	2.3	1	7.33	2	22.1	67.9	0.04	104	229	0	29	15.9	33.1	5.5	5.37	2	137	2	3.89	2	1.18	1	2.15	2	0.79	2	21
0	793	855646	2023.11.5	2	1	12	1	8.4	0	1	70	3	200	3	39.6	4	98	0	60	0	38	72.6667	1.7	1	16	3	29.2	55.3	0.06	110	337	0	44	13.5	28.8	3.2	4.89	2	142	2	4.2	2	1.97	2	2.49	2	0.9	2	20
0	794	545605	2023.11.12	1	1	69	3	21	0	1	30	2	170	3	38.6	4	100	0	74	0	26	82.6667	1.2	1	6.14	2	10.5	82.7	0.9	112	275	0	43	9.2	22.8	8.7	5.57	2	134	1	2.8	1	1.31	1	2.36	2	0.74	1	23
0	795	944307	2023.11.16	1	1	13	2	11.2	0	1	60	3	162	3	38	3	98	0	68	0	30	78	1.3	1	10.08	2	6.4	89.8	0.2	123	333	0	44.1	7.8	22.8	17.9	4.38	2	132	1	4.28	2	1.47	2	2.4	2	0.86	2	35
0	796	867965	2023.11.24	1	1	11	1	9.4	0	1	30	2	145	2	38.5	3	96	0	65	0	31	75.3333	0.6	1	11.7	2	25.9	63.9	0.03	123	338	0	47	20	33	6.6	6.36	3	139	2	4.3	2	1.73	2	2.51	2	0.93	2	28
0	797	902584	2023.11.28	1	2	8	1	7.5	0	1	45	2	165	2	38.7	4	90	0	67	0	23	74.6667	1.6	1	1.98	1	60.8	28	0.06	97	205	0	38	25.8	54	5.8	5.39	2	134	2	4.2	2	1.18	1	2.18	2	0.92	2	34
0	798	948172	2023.11.30	1	1	3	1	6.6	0	1	45	2	180	3	38.8	4	96	0	65	0	31	75.3333	3	1	27	3	61.5	27.4	0.02	109	127	0	42	20.5	39.3	4.1	5.84	2	138	2	3.6	1	1.8	2	2.47	2	0.76	2	27
0	799	942969	2023.11.12	1	1	6	1	7.3	0	3	30	2	141	2	38.9	4	90	0	67	0	23	74.6667	1.5	1	6.7	2	60.8	0.6	0.6	95	544	0	31.7	59	52	2.4	4.6	2	135	2	3.5	1	1.58	1	2.35	2	0.85	2	16
0	800	946678	2023.11.26	2	1	84	3	22	0	1	27	2	112	3	38.5	3	108	0	79	0	29	88.6667	1.6	1	8.4	2	18.6	76	0.32	111	313	0	36.9	11	33	5.2	6.8	3	136	2	3.4	1	1.17	1	2.29	2	0.85	2	23
0	801	953565	2023.12.19	1	1	120	3	40	0	3	35	2	156	3	39.5	4	95	1	78	0	17	83.6667	3.5	1	11	2	9.4	83.7	0.05	143	323	0	37.9	20.5	81	7.2	7.08	3	139	2	3.9	2	1.54	2	2.3	2	0.81	2	36
0	802	953564	2023.12.19	1	1	2	1	5.2	0	1	38	2	168	2	39.1	4	87	0	58	0	29	67.6667	2.2	1	38	3	71.6	21.7	0.2	101	619	0	38	40.8	41	7.2	4.05	2	139	2	3.9	1	1.57	1	2.4	2	0.87	2	13
0	803	673840	2023.12.22	2	1	60	3	17	0	1	35	2	144	3	38	3	96	1	73	0	23	80.6667	1.5	1	12	3	17.3	72.3	1.04	129	403	0	38	6	25	2.8	7.86	3	132	1	3.7	2	1.24	1	2.12	2	0.74	1	17
0	804	855645	2024.1.4	2	1	14	2	8.8	0	1	54	3	189	3	38.9	4	100	0	74	0	26	82.6667	0.8	1	7.63	2	9.3	83.7	0.14	126	304	0	41.8	11.9	26.5	14.4	4.79	2	138	2	4.45	2	1.22	1	2.54	2	0.96	2	17
0	805	859145	2024.1.3	1	1	14	2	9	0	1	41	3	165	3	38.5	3	94	0	63	0	31	73.3333	0.8	1	4.39	1	10.9	86.8	0.9	104	127	0	26.1	140.1	284.3	13.6	7.64	3	127	1	2.99	1	1.05	1	1.79	1	1.06	3	43
0	806	958459	2024.1.7	1	1	36	2	15	0	1	38	2	160	3	39.4	4	91	0	63	0	28	72.3333	1.22	1	23.82	3	21.8	71.3	0.5	125	432	0	49.6	12.2	27.4	14.3	7.51	3	142	2	5.02	2	1.52	2	2.64	2	0.89	2	29
0	807	961287	2024.1.15	1	1	2	1	4.78	0	1	52	2	170	2	38.5	3	83	0	59	0	24	67	1.5	1	8.4	2	51	21.4	0.04	96	433	0	39	13	28	65	4.58	2	138	2	4.1	1	1.89	2	2.42	2	1.04	3	14
0	808	961524	2024.1.16	2	1	21	2	11	0	1	54	3	160	3	38.3	3	95	0	78	0	17	83.6667	0.9	1	1.85	1	21.8	76.3	1	62	315	0	40.9	87.3	17.6	14.5	6.01	3	138	2	3.57	1	1.24	1	2.03	1	0.79	2	24
0	809	923227	2024.1.19	1	1	5	1	4.75	0	1	35	2	156	2	38.5	3	66	1	55	0	11	58.6667	2.8	1	11.75	2	52.4	61.2	0.55	127	333	0	40.5	25	36	5.1	5.82	2	133	1	3.3	1	1.93	2	2.3	2	0.88	2	17
0	810	960715	2024.1.13	2	1	2	1	3	1	1	40	2	180	3	39.8	4	90	0	67	0	23	74.6667	5	2	25	3	14.7	78	1.05	104	190	0	32	89	49	7.9	4.29	2	129	1	5.1	2	1.24	1	2.17	2	0.87	2	11
0	811	969064	2024.2.13	2	1	2	1	7.4	0	1	51	2	181	3	38.4	3	83	0	59	0	24	67	1	1	5.9	2	46.4	44.5	1.3	92	790	0	41	28.9	45	6.3	6.35	3	132	1	5.1	2	2.05	2	2.45	2	0.9	2	5
0	812	1009412	1905-07-16	2	1	132	3	47	0	1	19	2	103	2	38.7	4	120	0	69	1	51	86	1.9	1	11.74	3	15.6	79	0.2	140	114	0	44.8	20	25.9	6.4	7.1	3	138	2	4.03	2	1.24	1	2.35	2	0.82	2	54
0	813	652254	1905-07-16	2	1	58	3	13.5	1	3	26	2	121	3	38.4	3	113	0	61	1	52	78.3333	0.6	1	10.43	2	5.8	90.1	0.3	130	217	0	45.7	14.9	41.9	10.6	4.94	2	133	1	4.3	2	1.41	2	2.36	2	0.89	2	28
0	814	101108	1905-07-16	2	1	68	3	31	0	1	30	2	98	2	36.2	2	99	1	58	1	41	71.6667	3.07	1	13.15	3	5.6	90.5	0.7	141	286	0	43.8	12.4	24.6	12	6.37	3	138	2	4.79	2	1.8	2	2.61	2	0.87	2	20
0	815	1010501	1905-07-16	2	1	20	2	10	0	3	32	2	124	2	36.6	2	82	1	53	1	29	62.6667	1.2	1	11.04	2	11.9	61.7	0.5	109	406	0	35	8	23	5.1	5.74	2	133	1	3.3	1	0.97	1	2.46	2	0.92	2	19
0	816	1009756	1905-07-16	1	1	69	3	23	0	1	36	3	125	3	37.8	3	96	1	56	1	40	69.3333	0.6	1	2.74	1	27.3	67.2	0.8	124	332	0	44.2	9.9	32.8	7.9	7.39	3	105	1	4.28	2	1.37	2	2.28	2	0.93	2	46
0	817	1010887	2024.7.31	1	1	26	2	11	0	1	24	2	98	2	36.7	2	114	0	71	0	43	85.3333	5.5	2	31	3	8.3	91.6	5.8	91	335	0	33	35	85	22	5.2	2	136	2	4	2	1.52	2	2.05	1	0.99	2	85
0	818	1011557	1905-07-13	2	2	33	2	4.3	0	1	32	2	144	2	37.1	2	89	1	45	0	44	59.6667	2.96	1	3.27	1	43.4	52.3	0	100	234	0	30.5	112.5	82	21	4.05	2	124	1	4.31	2	0.74	1	2.07	1	0.74	1	23
0	819	1012906	1905-07-13	2	1	11	1	10.4	0	3	26	1	134	2	36.1	2	101	0	66	0	35	77.6667	1.18	1	7.4	2	61.9	25	0.03	143	229	0	43	14.2	36.8	4.7	4.58	2	136	2	4.08	1	1.36	1	2.33	2	0.92	2	14
0	820	1011111	1905-07-16	2	2	2	1	5	0	1	56	2	130	2	37.3	2	100	0	50	0	50	66.6667	1.3	1	18.78	3	67.5	20.8	0.4	114	592	0	43.5	120.7	70.6	7.5	5.03	2	136	2	4.7	2	1.72	2	2.62	2	0.86	2	18
0	821	1012555	1905-07-16	1	1	2	1	5.5	0	1	27	1	188	3	37.3	2	72	1	48	0	24	56	2.4	1	17.15	3	41.1	49.4	0.74	106	472	0	45.8	47	53.6	43.9	4.83	2	138	2	5.74	2	1.92	2	2.61	2	0.92	2	18
0	822	1011103	1905-07-16	1	2	2	1	5.5	0	1	56	2	180	3	38.5	3	80	0	35	1	45	50	1.03	1	10.36	2	54.6	30.1	1.1	115	472	0	39.6	22.9	25.2	7.1	5.05	2	134	1	5.2	2	1.81	2	2.55	2	0.84	2	15
0	823	1008279	1905-07-16	1	1	63	3	19	0	1	28	2	121	3	37.6	3	97	1	66	1	31	76.3333	0.9	1	8.48	2	13.3	81.9	0.7	116	291	0	36.2	21.4	46.3	4.6	8.82	3	133	1	3.65	1	1.31	1	2.1	2	0.92	2	15
0	824	1010645	1905-07-16	1	1	48	3	14.5	1	1	39	3	154	3	36.4	2	111	0	98	0	13	102.333	1.1	1	10.39	2	8	87.9	0.14	133	308	0	45.8	20.9	33.7	6.8	5.67	2	136	2	3.54	1	1.29	1	2.49	2	0.86	2	20
0	825	896939	1905-07-16	2	1	52	3	17	0	1	20	2	130	3	37.5	3	133	0	69	1	64	90.3333	2.4	1	11.95	3	16.5	76.8	1.52	108	405	0	42.6	10.1	21.6	11.6	9.67	3	139	2	3.77	2	1.32	1	2.23	2	0.92	2	32
0	826	1011772	2024.7.6	2	1	52	3	15	0	1	32	2	148	3	40	4	88	1	55	1	33	66	2.2	1	11.69	2	12.1	80.3	0.9	129	347	0	39.4	34.7	50	5.7	5.76	2	140	2	3.59	1	1.37	2	2.09	1	0.89	2	31
0	827	913870	2023.8.20	1	1	1	1	5.6	0	1	21	1	150	2	38.4	3	82	0	50	0	32	60.6667	0.5	1	4.32	2	42.5	49.5	1.1	84	582	0	41.3	13	21.1	108.9	8.21	3	133	1	4.19	1	1.74	2	2.5	2	0.75	2	15
0	828	997964	2024.5.23	2	1	60	3	20	0	3	22	2	118	3	38.3	3	112	0	89	0	23	96.6667	1.4	1	23.37	3	9.3	89.1	0.05	114	212	0	32.8	21.5	53.5	11.6	7.64	3	137	2	4.7	2	1.03	1	2.26	2	0.8	2	36
0	829	980718	2024.4.28	1	1	1	1	5.1	0	3	41	2	180	3	38.5	3	75	1	40	0	35	51.6667	1.42	1	9.68	2	19.9	59.1	0.4	116	631	0	33.1	50.3	79.2	8.7	4.62	2	133	1	4.2	2	1.45	1	2.4	2	0.76	2	12
0	830	990092	2024.4.24	2	1	6	1	8.7	0	3	35	2	160	2	37.6	3	89	0	60	0	29	69.6667	0.91	1	8.73	2	28	65.2	1.3	94	389	0	31.9	46.1	89.5	1.8	6.84	3	136	2	5.81	2	1.38	1	2.31	2	0.99	2	9
0	831	989686	2024.4.23	1	1	84	3	21	0	3	22	2	144	3	37.5	3	89	1	54	1	35	65.6667	1.73	1	55.79	3	6.8	90.5	0.8	164	415	0	43.2	12.3	26.9	11.1	2.74	1	133	1	4.34	2	2.03	3	2.55	2	1.04	3	52
0	832	982731	2024.4.16	1	2	96	3	22	0	3	22	2	103	2	36.4	2	94	1	49	1	45	64	1.5	1	7.16	2	33.4	54.5	0.06	129	659	0	37.5	18.7	25	9.7	6.25	3	137	2	3.09	1	0.82	1	2.15	2	0.78	2	40
0	833	980563	2024.3.22	1	1	1	1	4.8	0	3	35	2	160	2	38.8	4	79	1	45	0	34	56.3333	2.5	1	8.75	2	37.1	45.1	0.03	138	331	0	37.2	15.4	29.1	187.3	4.82	2	136	2	6.31	3	1.55	1	2.53	2	0.93	2	10
0	834	976758	2024.3.10	2	1	1	1	3	0	3	35	2	142	2	37.5	3	68	1	45	0	23	52.6667	1.2	1	14.39	3	26.2	55.6	0.7	122	198	0	21.9	32.5	47.5	37.2	5	2	144	2	3.9	1	1.43	1	2.27	2	0.65	1	5
[truncated: 22 more columns]
